# Supplementary material for: Inhibition of urease-mediated ammonia production by 2-octynohydroxamic acid in hepatic encephalopathy
Source: Nat Commun. 2024 Mar 12;15:2226. doi: 10.1038/s41467-024-46481-8 (PMC10933438; doi:10.1038/s41467-024-46481-8)
Supplement: Supplementary file 4 — Supplementary Data 1-25 [file 41467_2024_46481_MOESM4_ESM.xlsx]

## Sheet: SData 1
Supplementary Data 1
Fig. 3a (2-octynoHA cytotoxicity)
ANOVA table
	SS	DF	MS	F (DFn, DFd)	P value
Treatment (between columns)	49334	5	9867	F (5, 30) = 204.0	P<0.0001
Residual (within columns)	1451	30	48.36
Total	50785	35
Tukey's multiple comparisons test
	Mean Diff.	95.00% CI of diff.	Summary	Adjusted P Value
0 vs. 0.05	-1.998	-14.21 to 10.21	ns	0.9959
0 vs. 0.5	-2.91	-15.12 to 9.302	ns	0.9773
0 vs. 1	2.396	-9.816 to 14.61	ns	0.9905
0 vs. 5	52.98	40.77 to 65.20	****	<0.0001
0 vs. 10	94.28	82.07 to 106.5	****	<0.0001
0.05 vs. 0.5	-0.9121	-13.12 to 11.30	ns	>0.9999
0.05 vs. 1	4.394	-7.818 to 16.61	ns	0.8797
0.05 vs. 5	54.98	42.77 to 67.19	****	<0.0001
0.05 vs. 10	96.28	84.07 to 108.5	****	<0.0001
0.5 vs. 1	5.306	-6.906 to 17.52	ns	0.771
0.5 vs. 5	55.89	43.68 to 68.11	****	<0.0001
0.5 vs. 10	97.19	84.98 to 109.4	****	<0.0001
1 vs. 5	50.59	38.38 to 62.80	****	<0.0001
1 vs. 10	91.89	79.67 to 104.1	****	<0.0001
5 vs. 10	41.3	29.09 to 53.51	****	<0.0001

## Sheet: SData 2
Supplementary Data 2
Fig. 4e (2-octynoHA efficacy in DEN model)
ANOVA table
	SS	DF	MS	F (DFn, DFd)	P value
Time x Group Factor	5860	6	976.7	F (6, 72) = 3.437	P=0.0049
Time	33118	2	16559	F (1.450, 52.21) = 58.26	P<0.0001
Group Factor	827.2	3	275.7	F (3, 36) = 0.5963	P=0.6215
Subject	16646	36	462.4	F (36, 72) = 1.627	P=0.0402
Residual	20463	72	284.2
Tukey's multiple comparisons test
	Mean Diff.	95.00% CI of diff.	Summary	Adjusted P Value
Day 0
HPβCD 270 mg/kg vs. Rifaximin 30 mg/kg	-0.2	-4.023 to 3.623	ns	0.9988
HPβCD 270 mg/kg vs. Rifaximin 60 mg/kg	0.1	-4.674 to 4.874	ns	>0.9999
HPβCD 270 mg/kg vs. 2-octynoHA 15 mg/kg	3.1	-1.223 to 7.423	ns	0.2151
Rifaximin 30 mg/kg vs. Rifaximin 60 mg/kg	0.3	-4.168 to 4.768	ns	0.9973
Rifaximin 30 mg/kg vs. 2-octynoHA 15 mg/kg	3.3	-0.6507 to 7.251	ns	0.1201
Rifaximin 60 mg/kg vs. 2-octynoHA 15 mg/kg	3	-1.861 to 7.861	ns	0.3296
Day 6
HPβCD 270 mg/kg vs. Rifaximin 30 mg/kg	0.3	-24.01 to 24.61	ns	>0.9999
HPβCD 270 mg/kg vs. Rifaximin 60 mg/kg	16.2	-0.2165 to 32.62	ns	0.0538
HPβCD 270 mg/kg vs. 2-octynoHA 15 mg/kg	24.3	8.383 to 40.22	**	0.0025
Rifaximin 30 mg/kg vs. Rifaximin 60 mg/kg	15.9	-7.199 to 39.00	ns	0.2302
Rifaximin 30 mg/kg vs. 2-octynoHA 15 mg/kg	24	1.161 to 46.84	*	0.0384
Rifaximin 60 mg/kg vs. 2-octynoHA 15 mg/kg	8.1	-4.849 to 21.05	ns	0.3194
Day 8
HPβCD 270 mg/kg vs. Rifaximin 30 mg/kg	2.8	-29.40 to 35.00	ns	0.9944
HPβCD 270 mg/kg vs. Rifaximin 60 mg/kg	-16.3	-47.20 to 14.60	ns	0.4574
HPβCD 270 mg/kg vs. 2-octynoHA 15 mg/kg	-8.45	-44.15 to 27.25	ns	0.9019
Rifaximin 30 mg/kg vs. Rifaximin 60 mg/kg	-19.1	-55.08 to 16.88	ns	0.4574
Rifaximin 30 mg/kg vs. 2-octynoHA 15 mg/kg	-11.25	-51.03 to 28.53	ns	0.8532
Rifaximin 60 mg/kg vs. 2-octynoHA 15 mg/kg	7.85	-31.06 to 46.76	ns	0.939

## Sheet: SData 3
Supplementary Data 3
Fig. 4g (2-octynoHA efficacy in BDL model)
ANOVA table (Solution group)
	SS	DF	MS	F (DFn, DFd)	P value
Treatment days (between columns)	4261	2	2130	F (1.216, 10.94) = 5.363	P=0.0358
Individual (between rows)	7979	9	886.6	F (9, 18) = 2.232	P=0.0703
Residual (random)	7150	18	397.2
Total	19390	29
Tukey's multiple comparisons test
	Mean Diff.	95.00% CI of diff.	Summary	Adjusted P Value
35 vs. 37	28.1	1.465 to 54.74	*	0.0394
35 vs. 39	20.9	-10.69 to 52.49	ns	0.2093
37 vs. 39	-7.2	-19.47 to 5.075	ns	0.28
ANOVA table (Control group)
	SS	DF	MS	F (DFn, DFd)	P value
Treatment (between columns)	752	2	376	F (1.783, 21.40) = 1.104	P=0.3433
Individual (between rows)	22334	12	1861	F (12, 24) = 5.466	P=0.0002
Residual (random)	8173	24	340.5
Total	31258	38
Tukey's multiple comparisons test
	Mean Diff.	95.00% CI of diff.	Summary	Adjusted P Value
35 vs. 37	6	-9.962 to 21.96	ns	0.5891
35 vs. 39	-4.731	-26.62 to 17.15	ns	0.8349
37 vs. 39	-10.73	-30.35 to 8.887	ns	0.3437
ANOVA table (Suspension group)
	SS	DF	MS	F (DFn, DFd)	P value
Treatment (between columns)	1207	2	603.6	F (1.280, 14.08) = 2.655	P=0.1198
Individual (between rows)	14265	11	1297	F (11, 22) = 5.705	P=0.0003
Residual (random)	5001	22	227.3
Total	20473	35
Tukey's multiple comparisons test
	Mean Diff.	95.00% CI of diff.	Summary	Adjusted P Value
35 vs. 37	13.92	-6.307 to 34.14	ns	0.1966
35 vs. 39	9.333	-9.324 to 27.99	ns	0.3981
37 vs. 39	-4.583	-13.07 to 3.902	ns	0.3466
ANOVA table (Capsule group)
	SS	DF	MS	F (DFn, DFd)	P value
Treatment (between columns)	2013	2	1006	F (1.760, 33.45) = 2.037	P=0.1510
Individual (between rows)	63552	19	3345	F (19, 38) = 6.770	P<0.0001
Residual (random)	18775	38	494.1
Total	84340	59
Tukey's multiple comparisons test
	Mean Diff.	95.00% CI of diff.	Summary	Adjusted P Value
35 vs. 37	13.6	-2.027 to 29.23	ns	0.0949
35 vs. 39	3.3	-13.36 to 19.96	ns	0.8706
37 vs. 39	-10.3	-31.15 to 10.55	ns	0.437
ANOVA table
	SS	DF	MS	F (DFn, DFd)	P value
Time x Group	2378	6	396.4	F (6, 102) = 1.034	P=0.4077
Time	6127	2	3064	F (1.959, 99.93) = 7.992	P=0.0007
Group	1901	3	633.6	F (3, 51) = 0.2988	P=0.8261
Subject	108130	51	2120	F (51, 102) = 5.531	P<0.0001
Residual	39098	102	383.3
Tukey's multiple comparisons test
	Mean Diff.	95.00% CI of diff.	Summary	Adjusted P Value
Day 35
Negative control vs. Suspension	-3.071	-36.90 to 30.76	ns	0.9942
Negative control vs. Solution	-9.554	-44.38 to 25.27	ns	0.8653
Negative control vs. Capsule	-7.454	-38.48 to 23.58	ns	0.9138
Suspension vs. Solution	-6.483	-44.38 to 31.42	ns	0.9628
Suspension vs. Capsule	-4.383	-39.17 to 30.40	ns	0.9855
Solution vs. Capsule	2.1	-33.60 to 37.80	ns	0.9984
Day 37
Negative control vs. Suspension	4.846	-19.54 to 29.23	ns	0.9428
Negative control vs. Solution	12.55	-12.44 to 37.54	ns	0.5086
Negative control vs. Capsule	0.1462	-25.23 to 25.52	ns	>0.9999
Suspension vs. Solution	7.7	-10.19 to 25.59	ns	0.6287
Suspension vs. Capsule	-4.7	-23.02 to 13.62	ns	0.8971
Solution vs. Capsule	-12.4	-31.71 to 6.907	ns	0.3138
Day 39
Negative control vs. Suspension	10.99	-19.33 to 41.32	ns	0.7452
Negative control vs. Solution	16.08	-15.95 to 48.11	ns	0.5134
Negative control vs. Capsule	0.5769	-37.59 to 38.74	ns	>0.9999
Suspension vs. Solution	5.083	-21.71 to 31.88	ns	0.9497
Suspension vs. Capsule	-10.42	-44.54 to 23.71	ns	0.8384
Solution vs. Capsule	-15.5	-51.10 to 20.10	ns	0.6387

## Sheet: SData 4
Supplementary Data 4
Fig. 5a (Gln)
ANOVA table
	SS	DF	MS	F (DFn, DFd)	P value
Treatment group (between columns)	17.8	3	5.932	F (3, 34) = 5.366	P=0.0039
Residual (within columns)	37.59	34	1.105
Total	55.38	37
Tukey's multiple comparisons test
	Mean Diff.	95.00% CI of diff.	Summary	Adjusted P Value
Control vs. Suspension	1.084	-0.2356 to 2.403	ns	0.1387
Control vs. Solution	1.981	0.6338 to 3.328	**	0.0019
Control vs. Enteric capsule	1.322	-0.05751 to 2.702	ns	0.0643
Suspension vs. Solution	0.8969	-0.3438 to 2.138	ns	0.226
Suspension vs. Enteric capsule	0.2385	-1.038 to 1.515	ns	0.9574
Solution vs. Enteric capsule	-0.6584	-1.963 to 0.6463	ns	0.5305

## Sheet: SData 5
Supplementary Data 5
Fig. 5b (Ins)
ANOVA table
	SS	DF	MS	F (DFn, DFd)	P value
Treatment group (between columns)	13.06	3	4.354	F (3, 34) = 5.409	P=0.0038
Residual (within columns)	27.37	34	0.8049
Total	40.43	37
Tukey's multiple comparisons test
	Mean Diff.	95.00% CI of diff.	Summary	Adjusted P Value
Control vs. Suspension	-0.07195	-1.198 to 1.054	ns	0.9981
Control vs. Solution	1.104	-0.04525 to 2.253	ns	0.0634
Control vs. Enteric capsule	1.157	-0.02033 to 2.334	ns	0.0556
Suspension vs. Solution	1.176	0.1173 to 2.235	*	0.0247
Suspension vs. Enteric capsule	1.229	0.1399 to 2.318	*	0.022
Solution vs. Enteric capsule	0.05296	-1.060 to 1.166	ns	0.9992

## Sheet: SData 6
Supplementary Data 6
Fig. 5c (Tau)
ANOVA table
	SS	DF	MS	F (DFn, DFd)	P value
Treatment group (between columns)	4.172	3	1.391	F (3, 34) = 4.735	P=0.0073
Residual (within columns)	9.984	34	0.2937
Total	14.16	37
Tukey's multiple comparisons test
	Mean Diff.	95.00% CI of diff.	Summary	Adjusted P Value
Control vs. Suspension	0.3616	-0.3185 to 1.042	ns	0.4864
Control vs. Solution	0.9182	0.2239 to 1.612	**	0.0057
Control vs. Enteric capsule	0.6536	-0.05757 to 1.365	ns	0.081
Suspension vs. Solution	0.5566	-0.08286 to 1.196	ns	0.1065
Suspension vs. Enteric capsule	0.292	-0.3658 to 0.9499	ns	0.6317
Solution vs. Enteric capsule	-0.2646	-0.9370 to 0.4079	ns	0.7142

## Sheet: SData 7
Supplementary Data 7
Fig. 5d (Cr)
ANOVA table
	SS	DF	MS	F (DFn, DFd)	P value
Treatment group (between columns)	8.43	3	2.81	F (3, 34) = 5.823	P=0.0025
Residual (within columns)	16.41	34	0.4826
Total	24.84	37
Tukey's multiple comparisons test
	Mean Diff.	95.00% CI of diff.	Summary	Adjusted P Value
Control vs. Suspension	0.4001	-0.4717 to 1.272	ns	0.6066
Control vs. Solution	1.228	0.3385 to 2.118	**	0.0037
Control vs. Enteric capsule	0.9897	0.07795 to 1.901	*	0.0291
Suspension vs. Solution	0.8283	0.008529 to 1.648	*	0.0469
Suspension vs. Enteric capsule	0.5895	-0.2538 to 1.433	ns	0.2521
Solution vs. Enteric capsule	-0.2388	-1.101 to 0.6233	ns	0.8768

## Sheet: SData 8
Supplementary Data 8
Fig. 5e (PCr)
ANOVA table
	SS	DF	MS	F (DFn, DFd)	P value
Treatment group (between columns)	8.835	3	2.945	F (3, 34) = 4.670	P=0.0077
Residual (within columns)	21.44	34	0.6306
Total	30.28	37
Tukey's multiple comparisons test
	Mean Diff.	95.00% CI of diff.	Summary	Adjusted P Value
Control vs. Suspension	-0.01192	-1.009 to 0.9847	ns	>0.9999
Control vs. Solution	1.031	0.01397 to 2.049	*	0.0459
Control vs. Enteric capsule	0.8591	-0.1831 to 1.901	ns	0.1366
Suspension vs. Solution	1.043	0.1061 to 1.980	*	0.0243
Suspension vs. Enteric capsule	0.871	-0.09302 to 1.835	ns	0.0885
Solution vs. Enteric capsule	-0.1723	-1.158 to 0.8132	ns	0.9647

## Sheet: SData 9
Supplementary Data 9
Fig. 5f (tCr)
ANOVA table
	SS	DF	MS	F (DFn, DFd)	P value
Treatment group (between columns)	33.68	3	11.23	F (3, 34) = 10.23	P<0.0001
Residual (within columns)	37.3	34	1.097
Total	70.98	37
Tukey's multiple comparisons test
	Mean Diff.	95.00% CI of diff.	Summary	Adjusted P Value
Control vs. Suspension	0.3881	-0.9264 to 1.703	ns	0.8551
Control vs. Solution	2.26	0.9179 to 3.602	***	0.0004
Control vs. Enteric capsule	1.849	0.4742 to 3.223	**	0.0048
Suspension vs. Solution	1.872	0.6356 to 3.108	**	0.0014
Suspension vs. Enteric capsule	1.461	0.1892 to 2.732	*	0.0192
Solution vs. Enteric capsule	-0.411	-1.711 to 0.8888	ns	0.8282

## Sheet: SData 10
Supplementary Data 10
Fig. 5g (tCh)
ANOVA table
	SS	DF	MS	F (DFn, DFd)	P value
Treatment group (between columns)	0.5119	3	0.1706	F (3, 28) = 3.181	P=0.0392
Residual (within columns)	1.502	28	0.05364
Total	2.014	31
Tukey's multiple comparisons test
	Mean Diff.	95.00% CI of diff.	Summary	Adjusted P Value
Control vs. Suspension	-0.2109	-0.5225 to 0.1008	ns	0.2733
Control vs. Solution	0.1304	-0.2076 to 0.4684	ns	0.7199
Control vs. Enteric capsule	-0.01373	-0.3410 to 0.3135	ns	0.9994
Suspension vs. Solution	0.3413	0.02966 to 0.6529	*	0.0278
Suspension vs. Enteric capsule	0.1971	-0.1028 to 0.4971	ns	0.2971
Solution vs. Enteric capsule	-0.1442	-0.4714 to 0.1831	ns	0.6303

[truncated: 15 more sheets: SData 11, SData 12, SData 13, SData 14, SData 15, SData 16, SData 17, SData 18, SData 19, SData 20, SData 21, SData 22, SData 23, SData 24, SData 25]
