# Supplementary material for: Inhibition of urease-mediated ammonia production by 2-octynohydroxamic acid in hepatic encephalopathy
Source: Nat Commun. 2024 Mar 12;15:2226. doi: 10.1038/s41467-024-46481-8 (PMC10933438; doi:10.1038/s41467-024-46481-8)
Supplement: Supplementary file 6 — Source Data [file 41467_2024_46481_MOESM6_ESM.xlsx]

## Sheet: Fig.2a
	Fig.2a
	Plotted values
	[Inhibitor], (mM)	AHA			HHA						OHA						DHA				NHA				LHA
	0	736.857	761.225	925.204	900.764	873.408	946.283	996.998	1022.38	1179.16	900.764	873.408	946.283	996.998	1022.38	1179.16	803.629	1215.88	1243.51	1246.73	930.806	1190.55	1346.01	949.149	818.967	916.104	909.476
	0.05				857.085	917.556	944.364				744.023	633.923	774.395
	0.25				825.122	733.774	719.003				620.209	553.644	685.859
	0.5				786.684	603.17	606.922				556.672	458.807	586.209
	1	788.012	714.951					433.103	469.875	550.099				249.484	268.998	305.97	492.691	707.747	840.418	690.043	510.757	610.986	551.972	476.047	775.775	925.808	840.796
	5	518.939	611.36	573.52				206.488	274.162	318.386				164.562	151.73	164.594	402.252	629.833	650.549	799.782	463.874	548.528	461.471	590.816	885.839	1078.65	947.278
	10	343.951	369.128	356.209				248.889	246.856	291.006				161.79	193.308	257.632	456.606	567.91	557.927	645.112	463.007	765.173	637.122	509.501	943.221	1089.05	996.038
	20	223.221	213.568	216.418				355.454	412.222	423.42				310.414	342.885	345.431	544.811	794.321	573.726	657.77	533.687	702.225	926.294	613.909	1049.6	1194.12	1072.99
	40		145.65	137.886
	Raw data with corresponding analysis for each inhibitor
	AHA: Experiment 1										AHA: Experiment 2										AHA: Experiment 3
		Abs before E	Abs after E	ΔAbs	Mean Abs							Abs before E	Abs after E	ΔAbs	Mean Abs							Abs before E	Abs after E	ΔAbs	Mean Abs
	H2O										H2O										H2O
	tech. replicate 1	0.8569	0.798	0.0589							tech. replicate 1	0.8655	0.8004	0.0651							tech. replicate 1	0.8905	0.827	0.0635
	tech. replicate 2	0.8803	0.8164	0.0639	0.0614						tech. replicate 2	0.8931	0.8186	0.0745	0.0698						tech. replicate 2	0.9117	0.8505	0.0612	0.06235
	CAL										CAL										CAL
	tech. replicate 1	0.8731	0.7175	0.1556							tech. replicate 1	0.8852	0.7278	0.1574							tech. replicate 1	0.9131	0.7607	0.1524
	tech. replicate 2	0.8842	0.7178	0.1664	0.161						tech. replicate 2	0.8726	0.7212	0.1514	0.1544						tech. replicate 2	0.9057	0.7615	0.1442	0.1483
	Time (min)	Sample	Abs before E	Abs after E	ΔAbs	[Ammonia] (µmol/L)	[Ammonia] vol. corrected (µmol/L)	Mean of tech.replicates (µmol/L)	Δ[Ammonia] (µmol/L)		Time (min)	Sample	Abs before E	Abs after E	ΔAbs	[Ammonia] (µmol/L)	[Ammonia] vol. corrected (µmol/L)	Mean of tech.replicates (µmol/L)	Δ[Ammonia] (µmol/L)		Time (min)	Sample	Abs before E	Abs after E	ΔAbs	[Ammonia] (µmol/L)	[Ammonia] vol. corrected (µmol/L)	Mean of tech.replicates (µmol/L)	Δ[Ammonia] (µmol/L)
		Control (water, w/o urea)										Control (water, w/o urea)										Control (water, w/o urea)
	0	tech. replicate 1	0.8362	0.7161	0.1201	178.575	173.218				0	tech. replicate 1	0.8435	0.7332	0.1103	145.053	135.383				0	tech. replicate 1	0.8845	0.7718	0.1127	177.499	165.666
		tech. replicate 2	0.8448	0.7147	0.1301	208.997	202.727	187.973				tech. replicate 2	0.8407	0.7257	0.115	161.886	151.094	143.238				tech. replicate 2	0.8836	0.764	0.1196	201.824	188.369	177.017
	30	tech. replicate 1	0.8406	0.7184	0.1222	184.964	184.964				30	tech. replicate 1	0.843	0.732	0.111	147.56	147.56				30	tech. replicate 1	0.8847	0.7708	0.1139	181.729	181.729
		tech. replicate 2	0.8419	0.7256	0.1163	167.015	167.015	175.989	-11.9832			tech. replicate 2	0.8385	0.7249	0.1136	156.872	156.872	152.216	8.97788			tech. replicate 2	0.8793	0.7725	0.1068	156.7	156.7	169.215	-7.8027
		Control (water, w/ urea)										Control (water, w/ urea)										Control (water, w/ urea)
	0	tech. replicate 1	0.8302	0.7056	0.1246	192.265	186.497				0	tech. replicate 1	0.832	0.7134	0.1186	174.78	163.128				0	tech. replicate 1	0.8635	0.7553	0.1082	161.635	150.86
		tech. replicate 2	0.8365	0.7165	0.12	178.271	172.923	179.71				tech. replicate 2	0.8331	0.7205	0.1126	153.291	143.071	153.1				tech. replicate 2	0.8711	0.756	0.1151	185.96	173.563	162.211
	30	tech. replicate 1	0.8772	0.6698	0.2074	444.157	888.314				30	tech. replicate 1	0.8218	0.6289	0.1929	440.89	881.78				30	tech. replicate 1	0.8703	0.6491	0.2212	559.995	1119.99
		tech. replicate 2	0.8526	0.6554	0.1972	413.127	826.253	857.283	677.573			tech. replicate 2	0.8307	0.6382	0.1925	439.457	878.915	880.347	727.247			tech. replicate 2	0.875	0.6602	0.2148	537.433	1074.87	1097.43	935.216
		Control (DMSO, w/ urea)										Control (DMSO, w/ urea)										Control (DMSO, w/ urea)
	0	tech. replicate 1	0.8696	0.7483	0.1213	182.226	176.759				0	tech. replicate 1	0.8446	0.7269	0.1177	171.557	160.12				0	tech. replicate 1	0.892	0.7712	0.1208	206.054	192.317
		tech. replicate 2	0.8766	0.7508	0.1258	195.916	190.038	183.399				tech. replicate 2	0.8405	0.7289	0.1116	149.709	139.729	149.924				tech. replicate 2	0.8814	0.7636	0.1178	195.478	182.446	187.382
	30	tech. replicate 1	0.8655	0.6461	0.2194	480.663	961.325				30	tech. replicate 1	0.8368	0.6416	0.1952	449.127	898.255				30	tech. replicate 1	0.874	0.6531	0.2209	558.937	1117.87
		tech. replicate 2	0.8658	0.6599	0.2059	439.593	879.187	920.256	736.857			tech. replicate 2	0.8281	0.6293	0.1988	462.021	924.042	911.149	761.225			tech. replicate 2	0.8517	0.6323	0.2194	553.649	1107.3	1112.59	925.204
		1 mM AHA										1 mM AHA										5 mM AHA
	0	tech. replicate 1	0.8629	0.7375	0.1254	194.699	188.858				0	tech. replicate 1	0.8434	0.7321	0.1113	148.635	138.726				0	tech. replicate 1	0.8755	0.7601	0.1154	187.017	174.55
		tech. replicate 2	0.8576	0.7349	0.1227	186.485	180.89	184.874				tech. replicate 2	0.8313	0.7214	0.1099	143.621	134.046	136.386				tech. replicate 2	0.8758	0.7634	0.1124	176.441	164.679	169.614
	30	tech. replicate 1	0.8706	0.4867	0.3839	981.099	981.099				30	tech. replicate 1	0.839	0.6474	0.1916	436.234	872.468				30	tech. replicate 1	0.872	0.6001	0.2719	738.728	738.728
		tech. replicate 2	0.8596	0.4811	0.3785	964.672	964.672	972.886	788.012			tech. replicate 2	0.8379	0.6522	0.1857	415.103	830.205	851.337	714.951			tech. replicate 2	0.8804	0.606	0.2744	747.541	747.541	743.134	573.52
		5 mM AHA										5 mM AHA										10 mM AHA
	0	tech. replicate 1	0.8377	0.7182	0.1195	176.75	171.447				0	tech. replicate 1	0.8437	0.7359	0.1078	136.099	127.026				0	tech. replicate 1	0.8918	0.7717	0.1201	203.586	190.014
		tech. replicate 2	0.8709	0.7488	0.1221	184.66	179.12	175.284				tech. replicate 2	0.8469	0.7357	0.1112	148.276	138.391	132.709				tech. replicate 2	0.8907	0.7693	0.1214	208.169	194.291	192.153
	30	tech. replicate 1	0.8754	0.5799	0.2955	712.172	712.172				30	tech. replicate 1	0.8429	0.5578	0.2851	771.11	771.11				30	tech. replicate 1	0.8798	0.6615	0.2183	549.771	549.771
		tech. replicate 2	0.8616	0.5779	0.2837	676.274	676.274	694.223	518.939			tech. replicate 2	0.818	0.548	0.27	717.028	717.028	744.069	611.36			tech. replicate 2	0.8461	0.6286	0.2175	546.951	546.951	548.361	356.209
		10 mM AHA										10 mM AHA										20 mM AHA
	0	tech. replicate 1	0.8534	0.7353	0.1181	172.491	167.316				0	tech. replicate 1	0.8481	0.7352	0.1129	154.365	144.074				0	tech. replicate 1	0.8533	0.7377	0.1156	187.722	175.208
		tech. replicate 2	0.8415	0.7194	0.1221	184.66	179.12	173.218				tech. replicate 2	0.8393	0.7282	0.1111	147.918	138.057	141.066				tech. replicate 2	0.8442	0.7349	0.1093	165.513	154.479	164.843
	30	tech. replicate 1	0.8591	0.6273	0.2318	518.385	518.385				30	tech. replicate 1	0.837	0.6256	0.2114	507.149	507.149				30	tech. replicate 1	0.837	0.6633	0.1737	392.543	392.543
		tech. replicate 2	0.8681	0.6371	0.231	515.952	515.952	517.169	343.951			tech. replicate 2	0.8293	0.6162	0.2131	513.237	513.237	510.193	369.128			tech. replicate 2	0.8303	0.663	0.1673	369.981	369.981	381.262	216.418
		20 mM AHA										20 mM AHA										40 mM AHA
	0	tech. replicate 1	0.862	0.7436	0.1184	173.404	168.201				0	tech. replicate 1	0.8495	0.7392	0.1103	145.053	135.383				0	tech. replicate 1	0.8611	0.7398	0.1213	207.817	193.962
		tech. replicate 2	0.8706	0.7445	0.1261	196.828	190.924	179.562				tech. replicate 2	0.8503	0.7361	0.1142	159.021	148.42	141.901				tech. replicate 2	0.8579	0.7401	0.1178	195.478	182.446	188.204
	30	tech. replicate 1	0.862	0.6679	0.1941	403.696	403.696				30	tech. replicate 1	0.8437	0.6709	0.1728	368.901	368.901				30	tech. replicate 1	0.8562	0.7013	0.1549	326.267	326.267
		tech. replicate 2	0.8683	0.6748	0.1935	401.871	401.871	402.783	223.221			tech. replicate 2	0.8367	0.6714	0.1653	342.039	342.039	355.47	213.568			tech. replicate 2	0.8568	0.702	0.1548	325.914	325.914	326.091	137.886
												40 mM AHA
											0	tech. replicate 1	0.8405	0.7283	0.1122	151.858	141.734
												tech. replicate 2	0.835	0.7261	0.1089	140.039	130.703	136.219
											30	tech. replicate 1	0.8487	0.6978	0.1509	290.464	290.464
												tech. replicate 2	0.8388	0.6927	0.1461	273.273	273.273	281.869	145.65
	HHA: Experiment 1										HHA: Experiment 2										HHA: Experiment 3										HHA: Experiment 4										HHA: Experiment 5
		Abs before E	Abs after E	ΔAbs	Mean Abs							Abs before E	Abs after E	ΔAbs	Mean Abs							Abs before E	Abs after E	ΔAbs	Mean Abs							Abs before E	Abs after E	ΔAbs	Mean Abs							Abs before E	Abs after E	ΔAbs	Mean Abs
	H2O										H2O										H2O										H2O										H2O
	tech. replicate 1	0.8584	0.7963	0.0621							tech. replicate 1	0.8625	0.792	0.0705							tech. replicate 1	0.9149	0.8514	0.0635							tech. replicate 1	0.8831	0.8279	0.0552							tech. replicate 1	0.8767	0.799	0.0777
	tech. replicate 2	0.8899	0.8362	0.0537	0.0579						tech. replicate 2	0.8997	0.8304	0.0693	0.0699						tech. replicate 2	0.9181	0.8505	0.0676	0.06555						tech. replicate 2	0.9002	0.8529	0.0473	0.05125						tech. replicate 2	0.9071	0.8337	0.0734	0.07555
	CAL										CAL										CAL										CAL										CAL
	tech. replicate 1	0.8859	0.7434	0.1425							tech. replicate 1	0.8845	0.7351	0.1494							tech. replicate 1	0.9131	0.7646	0.1485							tech. replicate 1	0.9077	0.7618	0.1459							tech. replicate 1	0.8967	0.7376	0.1591
	tech. replicate 2	0.8899	0.7496	0.1403	0.1414						tech. replicate 2	0.8816	0.7268	0.1548	0.1521						tech. replicate 2	0.9037	0.7588	0.1449	0.1467						tech. replicate 2	0.8962	0.7593	0.1369	0.1414						tech. replicate 2	0.9071	0.7467	0.1604	0.15975
	Time (min)	Sample	Abs before E	Abs after E	ΔAbs	[Ammonia] (µmol/L)	[Ammonia] vol. corrected (µmol/L)	Mean of tech.replicates (µmol/L)	Δ[Ammonia] (µmol/L)		Time (min)	Sample	Abs before E	Abs after E	ΔAbs	[Ammonia] (µmol/L)	[Ammonia] vol. corrected (µmol/L)	Mean of tech.replicates (µmol/L)	Δ[Ammonia] (µmol/L)		Time (min)	Sample	Abs before E	Abs after E	ΔAbs	[Ammonia] (µmol/L)	[Ammonia] vol. corrected (µmol/L)	Mean of tech.replicates (µmol/L)	Δ[Ammonia] (µmol/L)		Time (min)	Sample	Abs before E	Abs after E	ΔAbs	[Ammonia] (µmol/L)	[Ammonia] vol. corrected (µmol/L)	Mean of tech.replicates (µmol/L)	Δ[Ammonia] (µmol/L)		Time (min)	Sample	Abs before E	Abs after E	ΔAbs	[Ammonia] (µmol/L)	[Ammonia] vol. corrected (µmol/L)	Mean of tech.replicates (µmol/L)	Δ[Ammonia] (µmol/L)
		Control (buffer, w/o urea)										Control (buffer, w/o urea)										Control (buffer, w/o urea)										Control (buffer, w/o urea)										Control (buffer, w/o urea)
	0	tech. replicate 1	0.8679	0.7346	0.1333	273.607	242.963				0	tech. replicate 1	0.8736	0.7341	0.1395	256.555	227.821				0	tech. replicate 1	0.9002	0.7663	0.1339	255.207	226.624				0	tech. replicate 1	0.8697	0.756	0.1137	209.899	186.39				0	tech. replicate 1	0.8871	0.7516	0.1355	215.734	191.572
		tech. replicate 2	0.8672	0.7394	0.1278	253.649	225.24	234.102				tech. replicate 2	0.865	0.7284	0.1366	245.865	218.328	223.074				tech. replicate 2	0.8947	0.7638	0.1309	244.005	216.677	221.65				tech. replicate 2	0.8719	0.7557	0.1162	218.301	193.852	190.121				tech. replicate 2	0.8716	0.7385	0.1331	207.098	183.903	187.738
	30	tech. replicate 1	0.8694	0.7499	0.1195	223.531	223.531				30	tech. replicate 1	0.8757	0.7404	0.1353	241.073	241.073				30	tech. replicate 1	0.9001	0.7787	0.1214	208.534	208.534				30	tech. replicate 1	0.8626	0.7381	0.1245	246.198	246.198				30	tech. replicate 1	0.8874	0.7598	0.1276	187.306	187.306
		tech. replicate 2	0.8713	0.7509	0.1204	226.796	226.796	225.163	-8.93822			tech. replicate 2	0.8699	0.7417	0.1282	214.901	214.901	227.987	4.91276			tech. replicate 2	0.8823	0.7598	0.1225	212.641	212.641	210.588	-11.0625			tech. replicate 2	0.8554	0.7492	0.1062	184.691	184.691	215.444	25.3236			tech. replicate 2	0.8908	0.7588	0.132	203.139	203.139	195.223	7.48502
		Control (buffer, w/ urea)										Control (buffer, w/ urea)										Control (buffer, w/ urea)										Control (buffer, w/ urea)										Control (buffer, w/ urea)
	0	tech. replicate 1	0.8738	0.7461	0.1277	253.286	224.918				0	tech. replicate 1	0.8691	0.7481	0.121	188.361	167.265				0	tech. replicate 1	0.8895	0.7618	0.1277	232.057	206.067				0	tech. replicate 1	0.8598	0.7373	0.1225	239.476	212.655				0	tech. replicate 1	0.8905	0.7462	0.1443	247.402	219.693
		tech. replicate 2	0.8714	0.7399	0.1315	267.075	237.163	231.04				tech. replicate 2	0.8456	0.7269	0.1187	179.883	159.736	163.501				tech. replicate 2	0.8896	0.757	0.1326	250.353	222.313	214.19				tech. replicate 2	0.8481	0.722	0.1261	251.576	223.399	218.027				tech. replicate 2	0.8855	0.7402	0.1453	251.001	222.889	221.291
	30	tech. replicate 1	0.865	0.6503	0.2147	568.987	1137.97				30	tech. replicate 1	0.8476	0.6361	0.2115	521.956	1043.91				30	tech. replicate 1	0.8709	0.6533	0.2176	567.728	1135.46				30	tech. replicate 1	0.848	0.6135	0.2345	615.915	1231.83				30	tech. replicate 1	0.8673	0.6204	0.2469	616.616	1233.23
		tech. replicate 2	0.8603	0.6473	0.213	562.818	1125.64	1131.8	900.764			tech. replicate 2	0.8537	0.6441	0.2096	514.952	1029.9	1036.91	873.408			tech. replicate 2	0.8667	0.6424	0.2243	592.745	1185.49	1160.47	946.283			tech. replicate 2	0.8454	0.6159	0.2295	599.11	1198.22	1215.02	996.998			tech. replicate 2	0.8771	0.6273	0.2498	627.051	1254.1	1243.67	1022.38
		0.05 mM HHA										0.05 mM HHA										0.05 mM HHA										1 mM HHA										1 mM HHA
	0	tech. replicate 1	0.8558	0.7312	0.1246	242.037	214.929				0	tech. replicate 1	0.8449	0.7117	0.1332	233.332	207.199				0	tech. replicate 1	0.9154	0.7846	0.1308	243.632	216.345				0	tech. replicate 1	0.8669	0.7501	0.1168	220.318	195.642				0	tech. replicate 1	0.8933	0.7615	0.1318	202.42	179.749
		tech. replicate 2	0.847	0.7202	0.1268	250.02	222.018	218.473				tech. replicate 2	0.8661	0.7368	0.1293	218.956	194.433	200.816				tech. replicate 2	0.9048	0.7818	0.123	214.508	190.483	203.414				tech. replicate 2	0.8831	0.7651	0.118	224.351	199.224	197.433				tech. replicate 2	0.8717	0.7395	0.1322	203.859	181.027	180.388
	30	tech. replicate 1	0.8524	0.6454	0.207	541.045	1082.09				30	tech. replicate 1	0.8653	0.6443	0.221	556.974	1113.95				30	tech. replicate 1	0.8989	0.6708	0.2281	606.934	1213.87				30	tech. replicate 1	0.8855	0.6481	0.2374	625.662	625.662				30	tech. replicate 1	0.8624	0.6083	0.2541	642.525	642.525
		tech. replicate 2	0.844	0.6388	0.2052	534.513	1069.03	1075.56	857.085			tech. replicate 2	0.8558	0.6336	0.2222	561.398	1122.8	1118.37	917.556			tech. replicate 2	0.8901	0.6797	0.2104	540.845	1081.69	1147.78	944.364			tech. replicate 2	0.8921	0.6518	0.2403	635.409	635.409	630.536	433.103			tech. replicate 2	0.8809	0.6225	0.2584	657.999	657.999	650.262	469.875
		0.25 mM HHA										0.25 mM HHA										0.25 mM HHA										5 mM HHA										5 mM HHA
	0	tech. replicate 1	0.8644	0.7391	0.1253	244.577	217.185				0	tech. replicate 1	0.8736	0.7498	0.1238	198.682	176.43				0	tech. replicate 1	0.9019	0.7797	0.1222	211.521	187.831				0	tech. replicate 1	0.878	0.7637	0.1143	211.915	188.181				0	tech. replicate 1	0.8834	0.7505	0.1329	206.378	183.264
		tech. replicate 2	0.8621	0.7299	0.1322	269.615	239.419	228.302				tech. replicate 2	0.8768	0.7427	0.1341	236.65	210.145	193.287				tech. replicate 2	0.9137	0.784	0.1297	239.525	212.698	200.265				tech. replicate 2	0.8848	0.7674	0.1174	222.334	197.433	192.807				tech. replicate 2	0.8922	0.7546	0.1376	223.292	198.283	190.773
	30	tech. replicate 1	0.8496	0.5026	0.347	1049.07	1049.07				30	tech. replicate 1	0.8676	0.6657	0.2019	486.569	973.138				30	tech. replicate 1	0.8943	0.7068	0.1875	455.34	910.68				30	tech. replicate 1	0.8887	0.7186	0.1701	399.463	399.463				30	tech. replicate 1	0.8999	0.6899	0.21	483.828	483.828
		tech. replicate 2	0.8508	0.5014	0.3494	1057.78	1057.78	1053.42	825.122			tech. replicate 2	0.8639	0.6745	0.1894	440.493	880.985	927.062	733.774			tech. replicate 2	0.9007	0.7109	0.1898	463.928	927.856	919.268	719.003			tech. replicate 2	0.8794	0.7094	0.17	399.126	399.126	399.295	206.488			tech. replicate 2	0.8922	0.6927	0.1995	446.043	446.043	464.936	274.162
		0.5 mM HHA										0.5 mM HHA										0.5 mM HHA										10 mM HHA										10 mM HHA
	0	tech. replicate 1	0.8666	0.7396	0.127	250.746	222.662				0	tech. replicate 1	0.8682	0.7344	0.1338	235.544	209.163				0	tech. replicate 1	0.9176	0.7845	0.1331	252.22	223.971				0	tech. replicate 1	0.8865	0.7647	0.1218	237.123	210.565				0	tech. replicate 1	0.8901	0.7535	0.1366	219.693	195.087
		tech. replicate 2	0.8827	0.7485	0.1342	276.873	245.863	234.263				tech. replicate 2	0.8682	0.7393	0.1289	217.482	193.124	201.143				tech. replicate 2	0.9192	0.7909	0.1283	234.298	208.056	216.014				tech. replicate 2	0.895	0.7625	0.1325	273.086	242.501	226.533				tech. replicate 2	0.8927	0.7568	0.1359	217.174	192.851	193.969
	30	tech. replicate 1	0.8636	0.5207	0.3429	1034.19	1034.19				30	tech. replicate 1	0.8646	0.6834	0.1812	410.266	820.533				30	tech. replicate 1	0.9049	0.7261	0.1788	422.856	845.712				30	tech. replicate 1	0.8953	0.7019	0.1934	477.775	477.775				30	tech. replicate 1	0.9012	0.7014	0.1998	447.123	447.123
		tech. replicate 2	0.8539	0.5183	0.3356	1007.7	1007.7	1020.95	786.684			tech. replicate 2	0.8615	0.6847	0.1768	394.047	788.095	804.314	603.17			tech. replicate 2	0.9014	0.7287	0.1727	400.08	800.159	822.935	606.922			tech. replicate 2	0.8956	0.7036	0.192	473.07	473.07	475.423	248.889			tech. replicate 2	0.8953	0.699	0.1963	434.528	434.528	440.825	246.856
																																														-271.872
																																20 mM HHA										20 mM HHA				-271.872
																															0	tech. replicate 1	0.8849	0.7562	0.1287	260.314	231.159				0	tech. replicate 1	0.8931	0.7505	0.1426	241.284	214.261
																																tech. replicate 2	0.8901	0.7644	0.1257	250.231	222.205	226.682				tech. replicate 2	0.8936	0.7565	0.1371	221.492	196.685	205.473
																															30	tech. replicate 1	0.8946	0.6705	0.2241	580.96	580.96				30	tech. replicate 1	0.8998	0.6498	0.25	627.771	627.771
																																tech. replicate 2	0.8988	0.674	0.2248	583.313	583.313	582.136	355.454			tech. replicate 2	0.8968	0.6524	0.2444	607.619	607.619	617.695	412.222
	OHA: Experiment 1										OHA: Experiment 2										OHA: Experiment 3										OHA: Experiment 4										OHA: Experiment 5
		Abs before E	Abs after E	ΔAbs	Mean Abs							Abs before E	Abs after E	ΔAbs	Mean Abs							Abs before E	Abs after E	ΔAbs	Mean Abs							Abs before E	Abs after E	ΔAbs	Mean Abs							Abs before E	Abs after E	ΔAbs	Mean Abs
	H2O										H2O										H2O										H2O										H2O
	tech. replicate 1	0.8584	0.7963	0.0621							tech. replicate 1	0.8625	0.792	0.0705							tech. replicate 1	0.9149	0.8514	0.0635							tech. replicate 1	0.8831	0.8279	0.0552							tech. replicate 1	0.8767	0.799	0.0777
	tech. replicate 2	0.8899	0.8362	0.0537	0.0579						tech. replicate 2	0.8997	0.8304	0.0693	0.0699						tech. replicate 2	0.9181	0.8505	0.0676	0.06555						tech. replicate 2	0.9002	0.8529	0.0473	0.05125						tech. replicate 2	0.9071	0.8337	0.0734	0.07555
	CAL										CAL										CAL										CAL										CAL
	tech. replicate 1	0.8859	0.7434	0.1425							tech. replicate 1	0.8845	0.7351	0.1494							tech. replicate 1	0.9131	0.7646	0.1485							tech. replicate 1	0.9077	0.7618	0.1459							tech. replicate 1	0.8967	0.7376	0.1591
	tech. replicate 2	0.8899	0.7496	0.1403	0.1414						tech. replicate 2	0.8816	0.7268	0.1548	0.1521						tech. replicate 2	0.9037	0.7588	0.1449	0.1467						tech. replicate 2	0.8962	0.7593	0.1369	0.1414						tech. replicate 2	0.9071	0.7467	0.1604	0.15975
	Time (min)	Sample	Abs before E	Abs after E	ΔAbs	[Ammonia] (µmol/L)	[Ammonia] vol. corrected (µmol/L)	Mean of tech.replicates (µmol/L)	Δ[Ammonia] (µmol/L)		Time (min)	Sample	Abs before E	Abs after E	ΔAbs	[Ammonia] (µmol/L)	[Ammonia] vol. corrected (µmol/L)	Mean of tech.replicates (µmol/L)	Δ[Ammonia] (µmol/L)		Time (min)	Sample	Abs before E	Abs after E	ΔAbs	[Ammonia] (µmol/L)	[Ammonia] vol. corrected (µmol/L)	Mean of tech.replicates (µmol/L)	Δ[Ammonia] (µmol/L)		Time (min)	Sample	Abs before E	Abs after E	ΔAbs	[Ammonia] (µmol/L)	[Ammonia] vol. corrected (µmol/L)	Mean of tech.replicates (µmol/L)	Δ[Ammonia] (µmol/L)		Time (min)	Sample	Abs before E	Abs after E	ΔAbs	[Ammonia] (µmol/L)	[Ammonia] vol. corrected (µmol/L)	Mean of tech.replicates (µmol/L)	Δ[Ammonia] (µmol/L)
		Control (buffer, w/o urea)										Control (buffer, w/o urea)										Control (buffer, w/o urea)										Control (buffer, w/o urea)										Control (buffer, w/o urea)
	0	tech. replicate 1	0.8679	0.7346	0.1333	273.607	242.963				0	tech. replicate 1	0.8736	0.7341	0.1395	256.555	227.821				0	tech. replicate 1	0.9002	0.7663	0.1339	255.207	226.624				0	tech. replicate 1	0.8697	0.756	0.1137	209.899	186.39				0	tech. replicate 1	0.8871	0.7516	0.1355	215.734	191.572
		tech. replicate 2	0.8672	0.7394	0.1278	253.649	225.24	234.102				tech. replicate 2	0.865	0.7284	0.1366	245.865	218.328	223.074				tech. replicate 2	0.8947	0.7638	0.1309	244.005	216.677	221.65				tech. replicate 2	0.8719	0.7557	0.1162	218.301	193.852	190.121				tech. replicate 2	0.8716	0.7385	0.1331	207.098	183.903	187.738
	30	tech. replicate 1	0.8694	0.7499	0.1195	223.531	223.531				30	tech. replicate 1	0.8757	0.7404	0.1353	241.073	241.073				30	tech. replicate 1	0.9001	0.7787	0.1214	208.534	208.534				30	tech. replicate 1	0.8626	0.7381	0.1245	246.198	246.198				30	tech. replicate 1	0.8874	0.7598	0.1276	187.306	187.306
		tech. replicate 2	0.8713	0.7509	0.1204	226.796	226.796	225.163	-8.93822			tech. replicate 2	0.8699	0.7417	0.1282	214.901	214.901	227.987	4.91276			tech. replicate 2	0.8823	0.7598	0.1225	212.641	212.641	210.588	-11.0625			tech. replicate 2	0.8554	0.7492	0.1062	184.691	184.691	215.444	25.3236			tech. replicate 2	0.8908	0.7588	0.132	203.139	203.139	195.223	7.48502
		Control (buffer, w/ urea)										Control (buffer, w/ urea)										Control (buffer, w/ urea)										Control (buffer, w/ urea)										Control (buffer, w/ urea)
	0	tech. replicate 1	0.8738	0.7461	0.1277	253.286	224.918				0	tech. replicate 1	0.8691	0.7481	0.121	188.361	167.265				0	tech. replicate 1	0.8895	0.7618	0.1277	232.057	206.067				0	tech. replicate 1	0.8598	0.7373	0.1225	239.476	212.655				0	tech. replicate 1	0.8905	0.7462	0.1443	247.402	219.693
		tech. replicate 2	0.8714	0.7399	0.1315	267.075	237.163	231.04				tech. replicate 2	0.8456	0.7269	0.1187	179.883	159.736	163.501				tech. replicate 2	0.8896	0.757	0.1326	250.353	222.313	214.19				tech. replicate 2	0.8481	0.722	0.1261	251.576	223.399	218.027				tech. replicate 2	0.8855	0.7402	0.1453	251.001	222.889	221.291
	30	tech. replicate 1	0.865	0.6503	0.2147	568.987	1137.97				30	tech. replicate 1	0.8476	0.6361	0.2115	521.956	1043.91				30	tech. replicate 1	0.8709	0.6533	0.2176	567.728	1135.46				30	tech. replicate 1	0.848	0.6135	0.2345	615.915	1231.83				30	tech. replicate 1	0.8673	0.6204	0.2469	616.616	1233.23
		tech. replicate 2	0.8603	0.6473	0.213	562.818	1125.64	1131.8	900.764			tech. replicate 2	0.8537	0.6441	0.2096	514.952	1029.9	1036.91	873.408			tech. replicate 2	0.8667	0.6424	0.2243	592.745	1185.49	1160.47	946.283			tech. replicate 2	0.8454	0.6159	0.2295	599.11	1198.22	1215.02	996.998			tech. replicate 2	0.8771	0.6273	0.2498	627.051	1254.1	1243.67	1022.38
		0.05 mM OHA										0.05 mM OHA										0.05 mM OHA										1 mM OHA										1 mM OHA
	0	tech. replicate 1	0.8689	0.7344	0.1345	277.962	246.83				0	tech. replicate 1	0.8644	0.745	0.1194	182.464	162.028				0	tech. replicate 1	0.8827	0.7585	0.1242	218.989	194.462				0	tech. replicate 1	0.8596	0.7379	0.1217	236.787	210.267				0	tech. replicate 1	0.8849	0.7451	0.1398	231.208	205.313
		tech. replicate 2	0.8759	0.7386	0.1373	288.122	255.852	251.341				tech. replicate 2	0.8578	0.7432	0.1146	164.77	146.316	154.172				tech. replicate 2	0.888	0.7561	0.1319	247.739	219.993	207.227				tech. replicate 2	0.8645	0.7341	0.1304	266.028	236.233	223.25				tech. replicate 2	0.8818	0.7428	0.139	228.33	202.757	204.035
	30	tech. replicate 1	0.8629	0.6713	0.1916	485.163	970.326				30	tech. replicate 1	0.8505	0.6729	0.1776	396.996	793.992				30	tech. replicate 1	0.8708	0.6742	0.1966	489.318	978.636				30	tech. replicate 1	0.8564	0.6674	0.189	462.987	462.987				30	tech. replicate 1	0.886	0.6791	0.2069	472.673	472.673
		tech. replicate 2	0.8654	0.6669	0.1985	510.201	1020.4	995.364	744.023			tech. replicate 2	0.8523	0.6763	0.176	391.098	782.197	788.095	633.923			tech. replicate 2	0.8728	0.6754	0.1974	492.305	984.61	981.623	774.395			tech. replicate 2	0.8332	0.6384	0.1948	482.481	482.481	472.734	249.484			tech. replicate 2	0.88	0.6729	0.2071	473.392	473.392	473.033	268.998
		0.25 mM OHA										0.25 mM OHA										0.25 mM OHA										5 mM OHA										5 mM OHA
	0	tech. replicate 1	0.8645	0.7225	0.142	305.177	270.997				0	tech. replicate 1	0.8653	0.7436	0.1217	190.941	169.556				0	tech. replicate 1	0.8895	0.7626	0.1269	229.07	203.414				0	tech. replicate 1	0.8578	0.7468	0.111	200.824	178.331				0	tech. replicate 1	0.8841	0.7446	0.1395	230.129	204.354
		tech. replicate 2	0.879	0.7326	0.1464	321.144	285.176	278.086				tech. replicate 2	0.8605	0.738	0.1225	193.89	172.175	170.865				tech. replicate 2	0.8889	0.7617	0.1272	230.19	204.409	203.912				tech. replicate 2	0.8502	0.7335	0.1167	219.982	195.344	186.838				tech. replicate 2	0.8894	0.7463	0.1431	243.084	215.858	210.106
	30	tech. replicate 1	0.864	0.5563	0.3077	906.46	906.46				30	tech. replicate 1	0.8463	0.5768	0.2695	735.752	735.752				30	tech. replicate 1	0.881	0.5763	0.3047	892.944	892.944				30	tech. replicate 1	0.8581	0.7026	0.1555	350.391	350.391				30	tech. replicate 1	0.8826	0.7083	0.1743	355.359	355.359
		tech. replicate 2	0.853	0.5498	0.3032	890.13	890.13	898.295	620.209			tech. replicate 2	0.8668	0.6034	0.2634	713.266	713.266	724.509	553.644			tech. replicate 2	0.8729	0.5699	0.303	886.597	886.597	889.771	685.859			tech. replicate 2	0.8355	0.6794	0.1561	352.408	352.408	351.399	164.562			tech. replicate 2	0.8804	0.7025	0.1779	368.314	368.314	361.837	151.73
		0.5 mM OHA										0.5 mM OHA										0.5 mM OHA										10 mM OHA										10 mM OHA
	0	tech. replicate 1	0.8716	0.7312	0.1404	299.371	265.842				0	tech. replicate 1	0.8681	0.737	0.1311	225.591	200.325				0	tech. replicate 1	0.8848	0.7577	0.1271	229.817	204.077				0	tech. replicate 1	0.8646	0.7486	0.116	217.629	193.254				0	tech. replicate 1	0.8808	0.7411	0.1397	230.849	204.993
		tech. replicate 2	0.8726	0.7328	0.1398	297.194	263.908	264.875				tech. replicate 2	0.8485	0.7234	0.1251	203.474	180.685	190.505				tech. replicate 2	0.8833	0.7552	0.1281	233.551	207.393	205.735				tech. replicate 2	0.8575	0.7391	0.1184	225.696	200.418	196.836				tech. replicate 2	0.8859	0.7465	0.1394	229.769	204.035	204.514
	30	tech. replicate 1	0.8684	0.5837	0.2847	822.998	822.998				30	tech. replicate 1	0.8531	0.6094	0.2437	640.65	640.65				30	tech. replicate 1	0.8872	0.6051	0.2821	808.56	808.56				30	tech. replicate 1	0.8626	0.706	0.1566	354.088	354.088				30	tech. replicate 1	0.8803	0.6917	0.1886	406.819	406.819
		tech. replicate 2	0.8617	0.5778	0.2839	820.096	820.096	821.547	556.672			tech. replicate 2	0.8867	0.6383	0.2484	657.974	657.974	649.312	458.807			tech. replicate 2	0.8852	0.612	0.2732	775.329	775.329	791.945	586.209			tech. replicate 2	0.8568	0.6975	0.1593	363.163	363.163	358.626	161.79			tech. replicate 2	0.8857	0.7021	0.1836	388.826	388.826	397.822	193.308
																																20 mM OHA										20 mM OHA
																															0	tech. replicate 1	0.8611	0.756	0.1051	180.993	160.722				0	tech. replicate 1	0.8835	0.7512	0.1323	204.219	181.346
																																tech. replicate 2	0.8614	0.738	0.1234	242.501	215.341	188.032				tech. replicate 2	0.8766	0.7447	0.1319	202.78	180.068	180.707
																															30	tech. replicate 1	0.854	0.6563	0.1977	492.228	492.228				30	tech. replicate 1	0.8814	0.6569	0.2245	536.008	536.008
																																tech. replicate 2	0.8542	0.6528	0.2014	504.664	504.664	498.446	310.414			tech. replicate 2	0.8806	0.663	0.2176	511.177	511.177	523.592	342.885
	DHA: Experiment 1										DHA: Experiment 2										DHA: Experiment 3
		Abs before E	Abs after E	ΔAbs	Mean Abs							Abs before E	Abs after E	ΔAbs	Mean Abs							Abs before E	Abs after E	ΔAbs	Mean Abs	Mean Abs					DHA: Experiment 4
	H2O										Control (buffer, w/o urea)										H2O											Abs before E	Abs after E	ΔAbs	Mean Abs	Mean Abs
	tech. replicate 1	0.8642	0.8068	0.0574							H2O										tech. replicate 1_1	0.882	0.8566	0.0254							H2O
	tech. replicate 2	0.8569	0.8088	0.0481	0.05275						tech. replicate 1	0.8714	0.841	0.0304							tech. replicate 2_1	0.8767	0.847	0.0297	0.02755
											tech. replicate 2	0.8866	0.8456	0.041	0.0357						tech. replicate 1_2	0.8676	0.8421	0.0255							tech. replicate 1_1	0.8465	0.8169	0.0296
	CAL																				tech. replicate 2_2	0.8679	0.8441	0.0238	0.02465	0.0261					tech. replicate 2_1	0.8494	0.8211	0.0283	0.02895
	tech. replicate 1	0.8503	0.7069	0.1434							CAL																				tech. replicate 1_2	0.854	0.8256	0.0283999
	tech. replicate 2	0.8591	0.7144	0.1447	0.14405						tech. replicate 1	0.8711	0.7479	0.1232							CAL										tech. replicate 2_2	0.8514	0.825	0.0264	0.0274
											tech. replicate 2	0.8806	0.753	0.1276	0.1254						tech. replicate 1_1	0.8689	0.7505	0.1184							tech. replicate 1_3	0.8865	0.8625	0.024
	Time (min)	Sample	Abs before E	Abs after E	ΔAbs	[Ammonia] (µmol/L)	[Ammonia] vol. corrected (µmol/L)	Mean of tech.replicates (µmol/L)	Δ[Ammonia] (µmol/L)												tech. replicate 2_1	0.8716	0.7507	0.1209	0.11965						tech. replicate 2_3	0.9042	0.8673	0.0369	0.03045	0.0289333
		Control (buffer, w/o urea)									Time (min)	Sample	Abs before E	Abs after E	ΔAbs	[Ammonia] (µmol/L)	[Ammonia] vol. corrected (µmol/L)	Mean of tech.replicates (µmol/L)	Δ[Ammonia] (µmol/L)		tech. replicate 1_2	0.8758	0.7526	0.1232
	0	tech. replicate 1	0.8415	0.7184	0.1231	233.473	208.724					Control (buffer, w/o urea)									tech. replicate 2_2	0.8692	0.7525	0.1167	0.11995	0.1198					CAL	Abs before E	Abs after E	ΔAbs	Mean Abs	Mean Abs
		tech. replicate 2	0.8309	0.707	0.1239	236.128	211.098	209.911			0	tech. replicate 1	0.889	0.7451	0.1439	365.492	324.557														tech. replicate 1_2	0.8461	0.7162	0.1299
	30	tech. replicate 1	0.8247	0.7093	0.1154	207.918	207.918					tech. replicate 2	0.8842	0.7347	0.1495	384.408	341.354	332.955			Time (min)	Sample	Abs before E	Abs after E	ΔAbs	[Ammonia] (µmol/L)	[Ammonia] vol. corrected (µmol/L)	Mean of tech.replicates (µmol/L)	Δ[Ammonia] (µmol/L)		tech. replicate 2_2	0.8454	0.7248	0.1206	0.12525
		tech. replicate 2	0.8384	0.72	0.1184	217.875	217.875	212.896	2.98522		30	tech. replicate 1	0.8903	0.7484	0.1419	358.736	358.736					Control (buffer, w/o urea)									tech. replicate 1_3	0.8477	0.7269	0.1208
												tech. replicate 2	0.889	0.7448	0.1442	366.505	366.505	362.621	29.6651		0	tech. replicate 1	0.8874	0.7554	0.132	342.451	304.097				tech. replicate 2_3	0.8432	0.7275	0.1157	0.11825
		Control (buffer, w/ urea)																				tech. replicate 2	0.8866	0.7446	0.142	374.789	332.812	318.455			tech. replicate 1_4	0.8844	0.7579	0.1265
	0	tech. replicate 1	0.8096	0.6863	0.1233	234.136	209.318					Abs before E	Abs after E	ΔAbs	Mean Abs						30	tech. replicate 1	0.887	0.7604	0.1266	324.989	324.989				tech. replicate 2_4	0.8896	0.7631	0.1265	0.1265	0.123333
		tech. replicate 2	0.8377	0.714	0.1237	235.464	210.505	209.911			Control (buffer, w/ urea)											tech. replicate 2	0.8865	0.7588	0.1277	328.546	328.546	326.768	8.31327
	30	tech. replicate 1	0.8165	0.6087	0.2078	514.569	1029.14				H2O
		tech. replicate 2	0.8203	0.6172	0.2031	498.971	997.942	1013.54	803.629		tech. replicate 1	0.8641	0.8348	0.0293								Control (buffer, w/ urea)
											tech. replicate 2	0.8609	0.8361	0.0248	0.02705						0	tech. replicate 1	0.8835	0.7457	0.1378	361.207	320.752				Time (min)	Sample	Abs before E	Abs after E	ΔAbs	[Ammonia] (µmol/L)	[Ammonia] vol. corrected (µmol/L)	Mean of tech.replicates (µmol/L)	Δ[Ammonia] (µmol/L)
		1 mM DHA																				tech. replicate 2	0.8882	0.7471	0.1411	371.878	330.228	325.49				Control (buffer, w/o urea)
	0	tech. replicate 1	0.8367	0.7141	0.1226	231.813	207.241				CAL										30	tech. replicate 1	0.876	0.6141	0.2619	762.512	1525.02				0	tech. replicate 1	0.8771	0.7196	0.1575	412.666	366.448
		tech. replicate 2	0.8355	0.71	0.1255	241.438	215.845	211.543			tech. replicate 1	0.8694	0.7481	0.1213								tech. replicate 2	0.878	0.6025	0.2755	806.491	1612.98	1569	1243.51			tech. replicate 2	0.868	0.7159	0.1521	395.334	351.056	358.752
	30	tech. replicate 1	0.8199	0.662	0.1579	348.964	697.929				tech. replicate 2	0.8584	0.7308	0.1276	0.12445																30	tech. replicate 1	0.8731	0.739	0.1341	337.558	337.558
		tech. replicate 2	0.8221	0.6623	0.1598	355.27	710.54	704.234	492.691													1 mM DHA										tech. replicate 2	0.8666	0.735	0.1316	329.534	329.534	333.546	-25.2059
											Time (min)	Sample	Abs before E	Abs after E	ΔAbs	[Ammonia] (µmol/L)	[Ammonia] vol. corrected (µmol/L)	Mean of tech.replicates (µmol/L)	Δ[Ammonia] (µmol/L)		0	tech. replicate 1	0.8958	0.7575	0.1383	362.824	322.188
		5 mM DHA										Control (buffer, w/ urea)										tech. replicate 2	0.8968	0.7518	0.145	384.49	341.427	331.807				Control (buffer, w/ urea)
	0	tech. replicate 1	0.8317	0.712	0.1197	222.189	198.637				0	tech. replicate 1	0.8753	0.7142	0.1611	417.014	370.308				30	tech. replicate 1	0.891	0.6769	0.2141	607.94	1215.88				0	tech. replicate 1	0.8701	0.7302	0.1399	356.175	316.283
		tech. replicate 2	0.8252	0.7072	0.118	216.547	193.593	196.115				tech. replicate 2	0.879	0.7298	0.1492	379.994	337.435	353.872				tech. replicate 2	0.8797	0.6791	0.2006	564.285	1128.57	1172.23	840.418			tech. replicate 2	0.8675	0.7209	0.1466	377.68	335.38	325.832
	30	tech. replicate 1	0.8201	0.6795	0.1406	291.55	583.101				30	tech. replicate 1	0.8676	0.5955	0.2721	762.322	1524.64														30	tech. replicate 1	0.8189	0.5444	0.2745	788.207	1576.41
		tech. replicate 2	0.8173	0.6721	0.1452	306.817	613.633	598.367	402.252			tech. replicate 2	0.8717	0.5851	0.2866	807.429	1614.86	1569.75	1215.88			20 mM DHA										tech. replicate 2	0.8503	0.577	0.2733	784.355	1568.71	1572.56	1246.73
																					0	tech. replicate 1	0.8902	0.757	0.1332	346.332	307.543
		10 mM DHA										Abs before E	Abs after E	ΔAbs	Mean Abs							tech. replicate 2	0.8952	0.7571	0.1381	362.177	321.613	314.578				1 mM DHA
	0	tech. replicate 1	0.8369	0.7161	0.1208	225.84	201.901				1 mM DHA										30	tech. replicate 1	0.8793	0.7211	0.1582	427.175	854.35				0	tech. replicate 1	0.8712	0.7317	0.1395	354.891	315.143
		tech. replicate 2	0.8399	0.7187	0.1212	227.167	203.087	202.494			H2O											tech. replicate 2	0.9034	0.7347	0.1687	461.129	922.258	888.304	573.726			tech. replicate 2	0.8705	0.7304	0.1401	356.817	316.853	315.998
	30	tech. replicate 1	0.8251	0.6668	0.1583	350.292	700.584				tech. replicate 1	0.8703	0.8382	0.0321																	30	tech. replicate 1	0.8678	0.6805	0.1873	508.317	1016.63
		tech. replicate 2	0.8257	0.6799	0.1458	308.808	617.616	659.1	456.606		tech. replicate 2	0.8623	0.8321	0.0302	0.03115							5 mM DHA										tech. replicate 2	0.8586	0.6746	0.184	497.725	995.449	1006.04	690.043
																					0	tech. replicate 1	0.8881	0.7535	0.1346	350.859	311.563
		20 mM DHA									CAL											tech. replicate 2	0.8763	0.7368	0.1395	366.704	325.633	318.598				5 mM DHA
	0	tech. replicate 1	0.8347	0.7087	0.126	243.097	217.329				tech. replicate 1	0.874	0.7485	0.1255							30	tech. replicate 1	0.874	0.7015	0.1725	473.417	946.835				0	tech. replicate 1	0.8684	0.7291	0.1393	354.249	314.573
		tech. replicate 2	0.8313	0.711	0.1203	224.18	200.417	208.873			tech. replicate 2	0.8571	0.7326	0.1245	0.125							tech. replicate 2	0.8765	0.6971	0.1794	495.73	991.46	969.148	650.549			tech. replicate 2	0.8578	0.7168	0.141	359.706	319.419	316.996
	30	tech. replicate 1	0.8215	0.6501	0.1714	393.767	787.535																								30	tech. replicate 1	0.8891	0.6952	0.1939	529.501	1059
		tech. replicate 2	0.8313	0.6701	0.1612	359.916	719.833	753.684	544.811		Time (min)	Sample	Abs before E	Abs after E	ΔAbs	[Ammonia] (µmol/L)	[Ammonia] vol. corrected (µmol/L)	Mean of tech.replicates (µmol/L)	Δ[Ammonia] (µmol/L)			10 mM DHA										tech. replicate 2	0.901	0.6891	0.2119	587.277	1174.55	1116.78	799.782
												1 mM DHA									0	tech. replicate 1	0.8902	0.7505	0.1397	367.351	326.208
											0	tech. replicate 1	0.8828	0.7368	0.146	370.799	329.27					tech. replicate 2	0.8864	0.7474	0.139	365.088	324.198	325.203				10 mM DHA
												tech. replicate 2	0.8793	0.7297	0.1496	382.422	339.591	334.43			30	tech. replicate 1	0.8662	0.7041	0.1621	439.786	879.573				0	tech. replicate 1	0.9038	0.7645	0.1393	354.249	314.573
											30	tech. replicate 1	0.8815	0.6896	0.1919	518.99	1037.98					tech. replicate 2	0.9051	0.7419	0.1632	443.344	886.687	883.13	557.927			tech. replicate 2	0.9099	0.766	0.1439	369.014	327.684	321.129
												tech. replicate 2	0.8747	0.6815	0.1932	523.187	1046.37	1042.18	707.747												30	tech. replicate 1	0.907	0.7301	0.1769	474.936	949.871
																																tech. replicate 2	0.9009	0.7189	0.182	491.305	982.61	966.241	645.112
												Abs before E	Abs after E	ΔAbs	Mean Abs
											5 mM DHA																					20 mM DHA
											H2O																				0	tech. replicate 1	0.869	0.731	0.138	350.076	310.868
											tech. replicate 1	0.8859	0.8549	0.031																		tech. replicate 2	0.8675	0.7242	0.1433	367.088	325.974	318.421
											tech. replicate 2	0.842	0.8177	0.0243	0.02765																30	tech. replicate 1	0.8597	0.6698	0.1899	516.662	1033.32
																																tech. replicate 2	0.8198	0.6477	0.1721	459.529	919.057	976.191	657.77
											CAL
											tech. replicate 1	0.8612	0.7377	0.1235
											tech. replicate 2	0.859	0.7379	0.1211	0.1223
											Time (min)	Sample	Abs before E	Abs after E	ΔAbs	[Ammonia] (µmol/L)	[Ammonia] vol. corrected (µmol/L)	Mean of tech.replicates (µmol/L)	Δ[Ammonia] (µmol/L)
												5 mM DHA
											0	tech. replicate 1	0.8748	0.7241	0.1507	393.916	349.798
												tech. replicate 2	0.8662	0.7233	0.1429	368.946	327.624	338.711
											30	tech. replicate 1	0.8542	0.5262	0.328	961.501	961.501
												tech. replicate 2	0.8624	0.53	0.3324	975.586	975.586	968.544	629.833
												Abs before E	Abs after E	ΔAbs	Mean Abs
											10 mM DHA
											H2O
											tech. replicate 1	0.8527	0.8319	0.0208
											tech. replicate 2	0.8544	0.8307	0.0237	0.02225
											CAL
											tech. replicate 1	0.8607	0.7416	0.1191
											tech. replicate 2	0.8585	0.7341	0.1244	0.12175
											Time (min)	Sample	Abs before E	Abs after E	ΔAbs	[Ammonia] (µmol/L)	[Ammonia] vol. corrected (µmol/L)	Mean of tech.replicates (µmol/L)	Δ[Ammonia] (µmol/L)
												10 mM DHA
											0	tech. replicate 1	0.8685	0.7164	0.1521	395.422	351.135
												tech. replicate 2	0.8673	0.7054	0.1619	425.266	377.636	364.386
											30	tech. replicate 1	0.8604	0.532	0.3284	932.296	932.296	932.296	567.91
												Abs before E	Abs after E	ΔAbs	Mean Abs
											20 mM DHA
											H2O
											tech. replicate 1	0.8644	0.841	0.0234
											tech. replicate 2	0.8518	0.828	0.0238	0.0236
											CAL
											tech. replicate 1	0.8494	0.7341	0.1153
											tech. replicate 2	0.8466	0.7328	0.1138	0.11455
											Time (min)	Sample	Abs before E	Abs after E	ΔAbs	[Ammonia] (µmol/L)	[Ammonia] vol. corrected (µmol/L)	Mean of tech.replicates (µmol/L)	Δ[Ammonia] (µmol/L)
												20 mM DHA
											0	tech. replicate 1	0.8701	0.7264	0.1437	400.113	355.301
												tech. replicate 2	0.8838	0.7316	0.1522	428.431	380.447	367.874
											30	tech. replicate 1	0.8804	0.5135	0.3669	1143.7	1143.7
												tech. replicate 2	0.8853	0.5073	0.378	1180.68	1180.68	1162.19	794.32
	NHA: Experiment 1
											NHA: Experiment 2										NHA: Experiment 3										NHA: Experiment 4
		Abs before E	Abs after E	ΔAbs	Mean Abs
	H2O											Abs before E	Abs after E	ΔAbs	Mean Abs	Mean Abs						Abs before E	Abs after E	ΔAbs	Mean Abs	Mean Abs						Abs before E	Abs after E	ΔAbs	Mean Abs	Mean Abs
	tech. replicate 1	0.8615	0.8053	0.0562							H2O										H2O										H2O
	tech. replicate 2	0.8655	0.8132	0.0523	0.05425						tech. replicate 1_1	0.869	0.8358	0.0332							tech. replicate 1_1	0.8484	0.8185	0.0299							tech. replicate 1_1	0.8557	0.8341	0.0216
											tech. replicate 2_1	0.8853	0.8516	0.0337	0.03345						tech. replicate 2_1	0.8883	0.8555	0.0328	0.03135						tech. replicate 2_1	0.8516	0.8291	0.0225	0.02205
	CAL										tech. replicate 1_2	0.8783	0.8508	0.0275							tech. replicate 1_2	0.8533	0.8343	0.019							tech. replicate 1_2	0.8622	0.8419	0.0203
	tech. replicate 1	0.8572	0.7165	0.1407							tech. replicate 2_2	0.8786	0.8465	0.0321	0.0298	0.031625					tech. replicate 2_2	0.8639	0.8405	0.0234	0.0212	0.026275					tech. replicate 2_2	0.8543	0.8322	0.0221	0.0212	0.021625
	tech. replicate 2	0.8586	0.7205	0.1381	0.1394
											CAL										CAL										CAL
	Time (min)	Sample	Abs before E	Abs after E	ΔAbs	[Ammonia] (µmol/L)	[Ammonia] vol. corrected (µmol/L)	Mean of tech.replicates (µmol/L)	Δ[Ammonia] (µmol/L)		tech. replicate 1_1	0.8722	0.749	0.1232							tech. replicate 1_1	0.8829	0.7598	0.1231							tech. replicate 1_1	0.841	0.7335	0.1075
		Control (buffer, w/o urea)									tech. replicate 2_1	0.881	0.7531	0.1279	0.12555						tech. replicate 2_1	0.8934	0.7736	0.1198	0.12145						tech. replicate 2_1	0.8398	0.7229	0.1169	0.1122
	0	tech. replicate 1	0.829	0.708	0.121	237.525	212.347				tech. replicate 1_2	0.8758	0.7534	0.1224							tech. replicate 1_2	0.8447	0.7316	0.1131							tech. replicate 1_2	0.8585	0.7471	0.1114
		tech. replicate 2	0.8528	0.7248	0.128	262.434	234.616	223.482			tech. replicate 2_2	0.8786	0.7566	0.122	0.1222	0.123875					tech. replicate 2_2	0.8582	0.7464	0.1118	0.11245	0.11695					tech. replicate 2_2	0.8624	0.7494	0.113	0.1122	0.1122
	30	tech. replicate 1	0.8444	0.7297	0.1147	215.107	215.107
		tech. replicate 2	0.8482	0.7332	0.115	216.174	216.174	215.64	-7.84107		Time (min)	Sample	Abs before E	Abs after E	ΔAbs	[Ammonia] (µmol/L)	[Ammonia] vol. corrected (µmol/L)	Mean of tech.replicates (µmol/L)	Δ[Ammonia] (µmol/L)		Time (min)	Sample	Abs before E	Abs after E	ΔAbs	[Ammonia] (µmol/L)	[Ammonia] vol. corrected (µmol/L)	Mean of tech.replicates (µmol/L)	Δ[Ammonia] (µmol/L)		Time (min)	Sample	Abs before E	Abs after E	ΔAbs	[Ammonia] (µmol/L)	[Ammonia] vol. corrected (µmol/L)	Mean of tech.replicates (µmol/L)	Δ[Ammonia] (µmol/L)
												Control (buffer, w/o urea)										Control (buffer, w/o urea)										Control (buffer, w/o urea)
		Control (buffer, w/ urea)									0	tech. replicate 1	0.8976	0.7506	0.147	378.955	336.512				0	tech. replicate 1	0.8755	0.7539	0.1216	318.539	282.862				0	tech. replicate 1	0.8711	0.7271	0.144	409.38	363.53
	0	tech. replicate 1	0.8302	0.7157	0.1145	214.395	191.669					tech. replicate 2	0.9026	0.7508	0.1518	394.721	350.512	343.512				tech. replicate 2	0.8747	0.6928	0.1819	520.037	461.793	372.328				tech. replicate 2	0.8793	0.7394	0.1399	395.665	351.35	357.44
		tech. replicate 2	0.8229	0.7029	0.12	233.966	209.166	200.418			30	tech. replicate 1	0.9036	0.7684	0.1352	340.197	340.197				30	tech. replicate 1	0.874	0.7721	0.1019	252.709	252.709				30	tech. replicate 1	0.8772	0.7445	0.1327	371.579	371.579
	30	tech. replicate 1	0.8294	0.6117	0.2177	581.625	1163.25					tech. replicate 2	0.9053	0.7679	0.1374	347.424	347.424	343.811	0.298235			tech. replicate 2	0.8813	0.7608	0.1205	314.863	314.863	283.786	-88.5419			tech. replicate 2	0.8708	0.7338	0.137	385.963	385.963	378.771	21.3311
		tech. replicate 2	0.8224	0.6137	0.2087	549.599	1099.2	1131.22	930.806
												Control (buffer, w/ urea)										Control (buffer, w/ urea)										Control (buffer, w/ urea)
		1 mM NHA									0	tech. replicate 1	0.8907	0.752	0.1387	351.694	312.304				0	tech. replicate 1	0.8774	0.7568	0.1206	315.197	279.895				0	tech. replicate 1	0.8825	0.7347	0.1478	422.092	374.818
	0	tech. replicate 1	0.841	0.722	0.119	230.408	205.985					tech. replicate 2	0.8973	0.7532	0.1441	369.43	328.054	320.179				tech. replicate 2	0.8823	0.7561	0.1262	333.91	296.512	288.203				tech. replicate 2	0.8848	0.742	0.1428	405.366	359.965	367.392
		tech. replicate 2	0.8383	0.7189	0.1194	231.831	207.257	206.621			30	tech. replicate 1	0.885	0.628	0.257	740.256	1480.51				30	tech. replicate 1	0.8736	0.6184	0.2552	764.977	1529.95				30	tech. replicate 1	0.8726	0.6546	0.218	656.932	1313.86
	30	tech. replicate 1	0.8346	0.656	0.1786	442.49	884.98					tech. replicate 2	0.8908	0.6246	0.2662	770.474	1540.95	1510.73	1190.55			tech. replicate 2	0.8752	0.5888	0.2864	869.235	1738.47	1634.21	1346.01			tech. replicate 2	0.8673	0.6485	0.2188	659.608	1319.22	1316.54	949.149
		tech. replicate 2	0.8278	0.6963	0.1315	274.888	549.776	717.378	510.757
												1 mM NHA										1 mM NHA										1 mM NHA
		5 mM NHA									0	tech. replicate 1	0.8976	0.7555	0.1421	362.861	322.221				0	tech. replicate 1	0.9043	0.7798	0.1245	328.229	291.467				0	tech. replicate 1	0.8863	0.755	0.1313	366.895	325.803
	0	tech. replicate 1	0.8444	0.7191	0.1253	252.826	226.026					tech. replicate 2	0.8992	0.7505	0.1487	384.539	341.471	331.846				tech. replicate 2	0.9007	0.7761	0.1246	328.563	291.764	291.616				tech. replicate 2	0.8756	0.7435	0.1321	369.571	328.179	326.991
		tech. replicate 2	0.8379	0.7149	0.123	244.642	218.71	222.368			30	tech. replicate 1	0.8865	0.7162	0.1703	455.485	910.971				30	tech. replicate 1	0.8975	0.7565	0.141	383.365	766.731				30	tech. replicate 1	0.8682	0.7252	0.143	406.035	812.07
	30	tech. replicate 1	0.8518	0.601	0.2508	699.408	699.408					tech. replicate 2	0.88	0.7	0.18	487.346	974.691	942.831	610.985			tech. replicate 2	0.8889	0.7249	0.164	460.222	920.445	843.588	551.972			tech. replicate 2	0.8669	0.7266	0.1403	397.003	794.006	803.038	476.047
		tech. replicate 2	0.8457	0.6023	0.2434	673.076	673.076	686.242	463.874
												5 mM NHA										5 mM NHA										5 mM NHA
		10 mM NHA									0	tech. replicate 1	0.8901	0.7539	0.1362	343.482	305.012				0	tech. replicate 1	0.8741	0.7539	0.1202	313.86	278.708				0	tech. replicate 1	0.8584	0.6998	0.1586	458.222	406.901
	0	tech. replicate 1	0.8431	0.7226	0.1205	235.746	210.757					tech. replicate 2	0.8902	0.7457	0.1445	370.744	329.221	317.116				tech. replicate 2	0.8781	0.7614	0.1167	302.165	268.322	273.515				tech. replicate 2	0.8789	0.732	0.1469	419.082	372.145	389.523
		tech. replicate 2	0.8309	0.7077	0.1232	245.353	219.346	215.051			30	tech. replicate 1	0.8875	0.7241	0.1634	432.822	865.644				30	tech. replicate 1	0.9041	0.7607	0.1434	391.385	782.771				30	tech. replicate 1	0.8705	0.7033	0.1672	486.991	973.983
	30	tech. replicate 1	0.8483	0.6051	0.2432	672.364	672.364					tech. replicate 2	0.8873	0.7239	0.1634	432.822	865.644	865.644	548.528			tech. replicate 2	0.891	0.7619	0.1291	343.6	687.201	734.986	461.471			tech. replicate 2	0.8749	0.7058	0.1691	493.347	986.694	980.338	590.816
		tech. replicate 2	0.8686	0.6222	0.2464	683.751	683.751	678.058	463.007
												10 mM NHA										10 mM NHA										10 mM NHA
		20 mM NHA									0	tech. replicate 1	0.8932	0.7507	0.1425	364.175	323.387				0	tech. replicate 1	0.8848	0.759	0.1258	332.573	295.325				0	tech. replicate 1	0.8763	0.7322	0.1441	409.715	363.827
	0	tech. replicate 1	0.8374	0.7156	0.1218	240.372	214.892					tech. replicate 2	0.8872	0.7417	0.1455	374.029	332.137	327.762				tech. replicate 2	0.8888	0.7569	0.1319	352.957	313.426	304.375				tech. replicate 2	0.8843	0.7391	0.1452	413.395	367.095	365.461
		tech. replicate 2	0.8325	0.7113	0.1212	238.236	212.983	213.938			30	tech. replicate 1	0.9038	0.7142	0.1896	518.877	1037.75				30	tech. replicate 1	0.8986	0.728	0.1706	482.277	964.554				30	tech. replicate 1	0.8795	0.7329	0.1466	418.078	836.156
	30	tech. replicate 1	0.8446	0.5781	0.2665	755.276	755.276					tech. replicate 2	0.9057	0.6993	0.2064	574.058	1148.12	1092.94	765.173			tech. replicate 2	0.9002	0.7365	0.1637	459.22	918.44	941.497	637.122			tech. replicate 2	0.8774	0.7192	0.1582	456.883	913.767	874.961	509.501
		tech. replicate 2	0.8527	0.5905	0.2622	739.974	739.974	747.625	533.687
												20 mM NHA										20 mM NHA										20 mM NHA
											0	tech. replicate 1	0.8774	0.737	0.1404	357.277	317.262				0	tech. replicate 1	0.8785	0.7601	0.1184	307.845	273.367				0	tech. replicate 1	0.857	0.7135	0.1435	407.708	362.044
												tech. replicate 2	0.8672	0.7154	0.1518	394.721	350.513	333.887				tech. replicate 2	0.8834	0.7613	0.1221	320.209	284.346	278.856				tech. replicate 2	0.8812	0.737	0.1442	410.049	364.124	363.084
											30	tech. replicate 1	0.9043	0.7314	0.1729	464.025	928.05				30	tech. replicate 1	0.9247	0.725	0.1997	579.518	1159.04				30	tech. replicate 1	0.8918	0.7265	0.1653	480.635	961.27
												tech. replicate 2	0.918	0.7122	0.2058	572.087	1144.17	1036.11	702.225			tech. replicate 2	0.9127	0.6992	0.2135	625.632	1251.26	1205.15	926.294			tech. replicate 2	0.891	0.721	0.17	496.358	992.716	976.993	613.909
	LHA: Experiment 1										LHA: Experiment 2										LHA: Experiment 3
		Abs before E	Abs after E	ΔAbs	Mean Abs							Abs before E	Abs after E	ΔAbs	Mean Abs							Abs before E	Abs after E	ΔAbs	Mean Abs
	H2O										H2O										H2O
	tech. replicate 1	0.8816	0.8334	0.0482							tech. replicate 1	0.9346	0.8336	0.101							tech. replicate 1	0.8567	0.8083	0.0484
	tech. replicate 2	0.8821	0.8323	0.0498	0.049						tech. replicate 2	0.8618	0.8138	0.048	0.0745						tech. replicate 2	0.8766	0.8269	0.0497	0.04905
	CAL										CAL										CAL
	tech. replicate 1	0.873	0.7341	0.1389							tech. replicate 1	0.8575	0.7128	0.1447							tech. replicate 1	0.8606	0.7286	0.132
	tech. replicate 2	0.873	0.7311	0.1419	0.1404						tech. replicate 2	0.8496	0.7105	0.1391	0.1419						tech. replicate 2	0.8493	0.7214	0.1279	0.12995
	Time (min)	Sample	Abs before E	Abs after E	ΔAbs	[Ammonia] (µmol/L)	[Ammonia] vol. corrected (µmol/L)	Mean of tech.replicates (µmol/L)	Δ[Ammonia] (µmol/L)		Time (min)	Sample	Abs before E	Abs after E	ΔAbs	[Ammonia] (µmol/L)	[Ammonia] vol. corrected (µmol/L)	Mean of tech.replicates (µmol/L)	Δ[Ammonia] (µmol/L)		Time (min)	Sample	Abs before E	Abs after E	ΔAbs	[Ammonia] (µmol/L)	[Ammonia] vol. corrected (µmol/L)	Mean of tech.replicates (µmol/L)	Δ[Ammonia] (µmol/L)
		Control (buffer, w/o urea)										Control (buffer, w/o urea)										Control (buffer, w/o urea)
	0	tech. replicate 1	0.8511	0.7354	0.1157	221.117	197.679				0	tech. replicate 1	0.8409	0.7139	0.127	236.016	210.998
		tech. replicate 2	0.8554	0.7408	0.1146	217.47	194.419	196.049				tech. replicate 2	0.838	0.7163	0.1217	212.19	189.698	200.348			0	tech. replicate 1	0.8674	0.7441	0.1233	278.093	248.616	248.616
	30	tech. replicate 1	0.8511	0.7451	0.106	188.961	188.961				30	tech. replicate 1	0.8449	0.722	0.1229	217.585	217.585				30	tech. replicate 1	0.8355	0.722	0.1135	241.389	241.389
		tech. replicate 2	0.8446	0.7384	0.1062	189.624	189.624	189.292	-6.75644			tech. replicate 2	0.8369	0.7222	0.1147	180.721	180.721	199.153	-1.19524			tech. replicate 2	0.8069	0.6999	0.107	217.044	217.044	229.216	-19.3991
		Control (buffer, w/ urea)										Control (buffer, w/ urea)										Control (buffer, w/ urea)
	0	tech. replicate 1	0.8528	0.7408	0.112	208.851	186.713				0	tech. replicate 1	0.8321	0.7149	0.1172	191.96	171.612
		tech. replicate 2	0.8504	0.7372	0.1132	212.829	190.269	188.491				tech. replicate 2	0.8354	0.7219	0.1135	175.326	156.742	164.177			0	tech. replicate 1	0.8261	0.7084	0.1177	257.119	229.865	229.865
	30	tech. replicate 1	0.8446	0.6425	0.2021	507.542	1015.08				30	tech. replicate 1	0.8166	0.6213	0.1953	543.063	1086.13				30	tech. replicate 1	0.8383	0.6371	0.2012	569.857	1139.71
		tech. replicate 2	0.823	0.6232	0.1998	499.917	999.834	1007.46	818.967			tech. replicate 2	0.8182	0.6242	0.194	537.218	1074.44	1080.28	916.104			tech. replicate 2	0.8078	0.6067	0.2011	569.483	1138.97	1139.34	909.476
		1 mM LHA										1 mM LHA										1 mM LHA
	0	tech. replicate 1	0.8449	0.73	0.1149	218.465	195.308				0	tech. replicate 1	0.8587	0.7342	0.1245	224.777	200.951				0	tech. replicate 1	0.8462	0.7245	0.1217	272.101	243.258
		tech. replicate 2	0.8502	0.7329	0.1173	226.421	202.42	198.864				tech. replicate 2	0.8404	0.718	0.1224	215.337	192.511	196.731				tech. replicate 2	0.8279	0.7083	0.1196	264.236	236.227	239.742
	30	tech. replicate 1	0.8216	0.6265	0.1951	484.336	968.672				30	tech. replicate 1	0.8189	0.6159	0.203	577.678	1155.36				30	tech. replicate 1	0.7993	0.6067	0.1926	537.647	1075.29
		tech. replicate 2	0.8309	0.634	0.1969	490.303	980.606	974.639	775.775			tech. replicate 2	0.8195	0.6238	0.1957	544.861	1089.72	1122.54	925.808			tech. replicate 2	0.8148	0.6208	0.194	542.891	1085.78	1080.54	840.796
		5 mM LHA										5 mM LHA										5 mM LHA
	0	tech. replicate 1	0.8513	0.7373	0.114	215.481	192.64				0	tech. replicate 1	0.842	0.7194	0.1226	216.236	193.315				0	tech. replicate 1	0.8276	0.7099	0.1177	257.119	229.865
		tech. replicate 2	0.8537	0.7402	0.1135	213.824	191.158	191.899				tech. replicate 2	0.8308	0.7103	0.1205	206.795	184.875	189.095				tech. replicate 2	0.8394	0.719	0.1204	267.232	238.905	234.385
	30	tech. replicate 1	0.8448	0.6271	0.2177	559.257	1118.51				30	tech. replicate 1	0.8144	0.5981	0.2163	637.469	1274.94				30	tech. replicate 1	0.8177	0.6123	0.2054	585.588	1171.18
		tech. replicate 2	0.83	0.6246	0.2054	518.481	1036.96	1077.74	885.839			tech. replicate 2	0.8155	0.6008	0.2147	630.276	1260.55	1267.75	1078.65			tech. replicate 2	0.8024	0.5942	0.2082	596.075	1192.15	1181.66	947.278
		10 mM LHA										10 mM LHA										10 mM LHA
	0	tech. replicate 1	0.8438	0.733	0.1108	204.873	183.157				0	tech. replicate 1	0.8224	0.6987	0.1237	221.181	197.736				0	tech. replicate 1	0.8314	0.7119	0.1195	263.861	235.892
		tech. replicate 2	0.8543	0.7412	0.1131	212.498	189.973	186.565				tech. replicate 2	0.8261	0.6989	0.1272	236.915	211.802	204.769				tech. replicate 2	0.8248	0.7049	0.1199	265.359	237.231	236.561
	30	tech. replicate 1	0.8432	0.6247	0.2185	561.909	1123.82				30	tech. replicate 1	0.8263	0.6085	0.2178	644.212	1288.42				30	tech. replicate 1	0.8207	0.6089	0.2118	609.558	1219.12
		tech. replicate 2	0.8468	0.6265	0.2203	567.876	1135.75	1129.79	943.221			tech. replicate 2	0.8217	0.6027	0.219	649.607	1299.21	1293.82	1089.05			tech. replicate 2	0.8275	0.6121	0.2154	623.041	1246.08	1232.6	996.038
		20 mM LHA										20 mM LHA										20 mM LHA
	0	tech. replicate 1	0.8523	0.7355	0.1168	224.764	200.939				0	tech. replicate 1	0.8341	0.7092	0.1249	226.576	202.559				0	tech. replicate 1	0.8405	0.7201	0.1204	267.232	238.905
		tech. replicate 2	0.8512	0.7396	0.1116	207.525	185.527	193.233				tech. replicate 2	0.8319	0.7083	0.1236	220.731	197.334	199.946				tech. replicate 2	0.8317	0.7128	0.1189	261.614	233.883	236.394
	30	tech. replicate 1	0.8884	0.6446	0.2438	645.781	1291.56				30	tech. replicate 1	0.8404	0.6131	0.2273	686.92	1373.84				30	tech. replicate 1	0.8463	0.6173	0.229	673.979	1347.96
		tech. replicate 2	0.8502	0.6211	0.2291	597.049	1194.1	1242.83	1049.6			tech. replicate 2	0.846	0.6142	0.2318	707.15	1414.3	1394.07	1194.12			tech. replicate 2	0.8155	0.5968	0.2187	635.401	1270.8	1309.38	1072.99

## Sheet: Fig.2b
	Fig.2b
	Plotted values
	[Inhibitor], (mM)	OHA											2-octenoHA			2-octynoHA			3-octenoHA						3-octynoHA			7-octynoHA
	0	916.843	820.63	996.09	841.837	1112.41	1226.52	980.793	913.316	917.478	917.541	1070.6	916.843	820.63	996.09	1111.16	872.857	1053.35	1111.16	872.857	1053.35	841.837	1112.41	1226.52	980.793	1070.6	913.316	917.478	917.541	1037.65
	0.05	709.911	691.293	823.198	633.659	904.185	1000.58	807.994	734.814	703.501	753.332	874.633	772.7	709.582	708.974	376.77	180.514	213.005	736.042	539.755	693.021	564.464	871.4	779.362	851.212	863.178	805.344	913.681	955.628	1024.77
	0.25	640.759	611.688	713.623	383.965	655.729	622.079	515.32	618.048	598.176	682.938	605.699	665.237	542.311	490.551	196.557	185.303	164.418	434.338	429.197	458.537	275.901	525.923	448.293	593.391	526.536	557.855	904.182	813.947	806.725
	0.5	569.045	512.357	654.146	471.38	518.968	483.637	556.795	523.37	496.891	608.226	584.161	504.16	431.149	340.738	130.829	150.549	161.939	302.648	355.32	291.945	294.149	407.554	331.269	605.267	608.019	608.179	722.382	819.936	823.085
	1	473.836	389.831	516.891	375.537	351.417	415.422	439.34	394.173	376.636	463.767	504.826	402.908	339.563	245.081	105.604	117.317	99.5698	204.264	287.064	220.556	207.688	307.547	239.76	472.902	478.785	502.427	541.916	650.666	674.088
	Raw data with corresponding analysis for each inhibitor
	OHA: Experiment 1										OHA: Experiment 2										OHA: Experiment 3										OHA: Experiment 4										OHA: Experiment 5
		Abs before E	Abs after E	ΔAbs	Mean Abs							Abs before E	Abs after E	ΔAbs	Mean Abs							Abs before E	Abs after E	ΔAbs	Mean Abs							Abs before E	Abs after E	ΔAbs	Mean Abs							Abs before E	Abs after E	ΔAbs	Mean Abs
	H2O										H2O										H2O										H2O										H2O
	tech. replicate 1	0.8789	0.818	0.0609							tech. replicate 1	0.8878	0.8239	0.0639							tech. replicate 1	0.8368	0.7859	0.0509							tech. replicate 1	0.898	0.8407	0.0573							tech. replicate 1	0.8722	0.84	0.0322
	tech. replicate 2	0.9049	0.8489	0.056	0.05845						tech. replicate 2	0.9074	0.8631	0.0443	0.0541						tech. replicate 2	0.8622	0.817	0.0452	0.04805						tech. replicate 2	0.9236	0.8593	0.0643	0.0608						tech. replicate 2	0.8888	0.8606	0.0282	0.0302
	CAL										CAL										CAL										CAL										CAL
	tech. replicate 1	0.8878	0.7494	0.1384							tech. replicate 1	0.8821	0.7472	0.1349							tech. replicate 1	0.839	0.71	0.129							tech. replicate 1	0.9267	0.7732	0.1535							tech. replicate 1	0.892	0.7723	0.1197
	tech. replicate 2	0.8906	0.754	0.1366	0.1375						tech. replicate 2	0.897	0.7481	0.1489	0.1419						tech. replicate 2	0.8552	0.7241	0.1311	0.13005						tech. replicate 2	0.9338	0.7734	0.1604	0.15695						tech. replicate 2	0.8868	0.7643	0.1225	0.1211
	Time (min)	Sample	Abs before E	Abs after E	ΔAbs	[Ammonia] (µmol/L)	[Ammonia] vol. corrected (µmol/L)	Mean of tech.replicates (µmol/L)	Δ[Ammonia] (µmol/L)		Time (min)	Sample	Abs before E	Abs after E	ΔAbs	[Ammonia] (µmol/L)	[Ammonia] vol. corrected (µmol/L)	Mean of tech.replicates (µmol/L)	Δ[Ammonia] (µmol/L)		Time (min)	Sample	Abs before E	Abs after E	ΔAbs	[Ammonia] (µmol/L)	[Ammonia] vol. corrected (µmol/L)	Mean of tech.replicates (µmol/L)	Δ[Ammonia] (µmol/L)		Time (min)	Sample	Abs before E	Abs after E	ΔAbs	[Ammonia] (µmol/L)	[Ammonia] vol. corrected (µmol/L)	Mean of tech.replicates (µmol/L)	Δ[Ammonia] (µmol/L)		Time (min)	Sample	Abs before E	Abs after E	ΔAbs	[Ammonia] (µmol/L)	[Ammonia] vol. corrected (µmol/L)	Mean of tech.replicates (µmol/L)	Δ[Ammonia] (µmol/L)
		Control (buffer, w/o urea)										Control (buffer, w/o urea)										Control (buffer, w/o urea)										Control (buffer, w/o urea)										Control (buffer, w/o urea)
	0	tech. replicate 1	0.8851	0.7514	0.1337	288.435	256.13				0	tech. replicate 1	0.8694	0.7446	0.1248	243.988	216.661				0	tech. replicate 1	0.8451	0.7082	0.1369	328.312	291.541				0	tech. replicate 1	0.9025	0.7684	0.1341	230.992	205.121				0	tech. replicate 1	0.9118	0.7841	0.1277	325	288.6
		tech. replicate 2	0.879	0.7493	0.1297	273.103	242.515	249.323				tech. replicate 2	0.8774	0.7459	0.1315	267.109	237.193	226.927				tech. replicate 2	0.8417	0.7123	0.1294	300.598	266.931	279.236				tech. replicate 2	0.9078	0.7805	0.1273	209.563	186.092	195.607				tech. replicate 2	0.9294	0.79	0.1394	364	323.232	305.916
	30	tech. replicate 1	0.8823	0.7613	0.121	239.755	239.755				30	tech. replicate 1	0.8788	0.7541	0.1247	243.642	243.642				30	tech. replicate 1	0.8466	0.7202	0.1264	289.513	289.513				30	tech. replicate 1	0.8961	0.782	0.1141	167.966	167.966				30	tech. replicate 1	0.9082	0.7866	0.1216	304.667	304.667
		tech. replicate 2	0.881	0.7631	0.1179	227.873	227.873	233.814	-15.5085			tech. replicate 2	0.8692	0.747	0.1222	235.015	235.015	239.329	12.4015			tech. replicate 2	0.8197	0.6965	0.1232	277.688	277.688	283.601	4.36462			tech. replicate 2	0.8984	0.7734	0.125	202.315	202.315	185.14	-10.4662			tech. replicate 2	0.9098	0.7908	0.119	296	296	300.333	-5.58265
		Control (buffer, w/ urea)										Control (buffer, w/ urea)										Control (buffer, w/ urea)										Control (buffer, w/ urea)										Control (buffer, w/ urea)
	0	tech. replicate 1	0.8782	0.7468	0.1314	279.619	248.301				0	tech. replicate 1	0.8696	0.7315	0.1381	289.886	257.419				0	tech. replicate 1	0.8435	0.7058	0.1377	331.268	294.166				0	tech. replicate 1	0.893	0.748	0.145	265.342	235.623				0	tech. replicate 1	0.8786	0.7505	0.1281	326.333	289.784
		tech. replicate 2	0.8707	0.7442	0.1265	260.837	231.623	239.962				tech. replicate 2	0.8733	0.7435	0.1298	261.243	231.983	244.701				tech. replicate 2	0.8481	0.7099	0.1382	333.115	295.806	294.986				tech. replicate 2	0.9018	0.7665	0.1353	234.774	208.479	222.051				tech. replicate 2	0.9093	0.7739	0.1354	350.667	311.392	300.588
	30	tech. replicate 1	0.8636	0.6536	0.21	580.894	1161.79				30	tech. replicate 1	0.8492	0.6407	0.2085	532.838	1065.68				30	tech. replicate 1	0.8254	0.6067	0.2187	630.573	1261.15				30	tech. replicate 1	0.8953	0.664	0.2313	537.301	1074.6				30	tech. replicate 1	0.9011	0.6599	0.2412	703.333	1406.67
		tech. replicate 2	0.86	0.6513	0.2087	575.911	1151.82	1156.8	916.843			tech. replicate 2	0.8423	0.6339	0.2084	532.493	1064.99	1065.33	820.63			tech. replicate 2	0.8256	0.5988	0.2268	660.503	1321.01	1291.08	996.09			tech. replicate 2	0.8905	0.6626	0.2279	526.587	1053.17	1063.89	841.837			tech. replicate 2	0.8885	0.6454	0.2431	709.667	1419.33	1413	1112.41
		0.05 mM OHA										0.05 mM OHA										0.05 mM OHA										0.05 mM OHA										0.05 mM OHA
	0	tech. replicate 1	0.8742	0.7436	0.1306	276.552	245.578				0	tech. replicate 1	0.8698	0.7347	0.1351	279.533	248.225				0	tech. replicate 1	0.8493	0.711	0.1383	333.485	296.134				0	tech. replicate 1	0.9089	0.7706	0.1383	244.228	216.874				0	tech. replicate 1	0.9157	0.7901	0.1256	318	282.384
		tech. replicate 2	0.8832	0.7503	0.1329	285.368	253.407	249.493				tech. replicate 2	0.8708	0.7385	0.1323	269.87	239.645	243.935				tech. replicate 2	0.8428	0.7059	0.1369	328.312	291.541	293.838				tech. replicate 2	0.8962	0.7651	0.1311	221.538	196.726	206.8				tech. replicate 2	0.9112	0.7763	0.1349	349	309.912	296.148
	30	tech. replicate 1	0.868	0.6821	0.1859	488.518	977.036				30	tech. replicate 1	0.8279	0.6396	0.1883	463.128	926.255				30	tech. replicate 1	0.8264	0.6305	0.1959	546.324	1092.65				30	tech. replicate 1	0.8858	0.6881	0.1977	431.417	862.833				30	tech. replicate 1	0.8958	0.6849	0.2109	602.333	1204.67
		tech. replicate 2	0.8588	0.6775	0.1813	470.886	941.772	959.404	709.911			tech. replicate 2	0.8575	0.6666	0.1909	472.1	944.201	935.228	691.293			tech. replicate 2	0.8269	0.6244	0.2025	570.712	1141.42	1117.04	823.198			tech. replicate 2	0.8762	0.6856	0.1906	409.042	818.085	840.459	633.659			tech. replicate 2	0.8878	0.6782	0.2096	598	1196	1200.33	904.185
		0.25 mM OHA										0.25 mM OHA										0.25 mM OHA										0.25 mM OHA										0.25 mM OHA
	0	tech. replicate 1	0.8765	0.742	0.1345	291.501	258.853				0	tech. replicate 1	0.8625	0.729	0.1335	274.012	243.322				0	tech. replicate 1	0.8404	0.7093	0.1311	306.88	272.509				0	tech. replicate 1	0.8845	0.7503	0.1342	231.307	205.401				0	tech. replicate 1	0.8869	0.7577	0.1292	330	293.04
		tech. replicate 2	0.8738	0.7375	0.1363	298.4	264.979	261.916				tech. replicate 2	0.8414	0.7078	0.1336	274.357	243.629	243.475				tech. replicate 2	0.8386	0.7035	0.1351	321.66	285.634	279.072				tech. replicate 2	0.8806	0.7478	0.1328	226.895	201.483	203.442				tech. replicate 2	0.9041	0.7681	0.136	352.667	313.168	303.104
	30	tech. replicate 1	0.8662	0.5747	0.2915	893.285	893.285				30	tech. replicate 1	0.8527	0.5519	0.3008	851.368	851.368				30	tech. replicate 1	0.8222	0.5051	0.3171	994.173	994.173				30	tech. replicate 1	0.8776	0.7213	0.1563	300.952	601.903				30	tech. replicate 1	0.9025	0.5924	0.3101	933	933
		tech. replicate 2	0.8682	0.5718	0.2964	912.066	912.066	902.676	640.759			tech. replicate 2	0.8375	0.5345	0.303	858.96	858.96	855.164	611.688			tech. replicate 2	0.8286	0.5123	0.3163	991.216	991.216	992.695	713.623			tech. replicate 2	0.8675	0.7158	0.1517	286.456	572.911	587.407	383.965			tech. replicate 2	0.9068	0.5812	0.3256	984.667	984.667	958.833	655.729
		0.5 mM OHA										0.5 mM OHA										0.5 mM OHA										0.5 mM OHA										0.5 mM OHA
	0	tech. replicate 1	0.8751	0.742	0.1331	286.135	254.088				0	tech. replicate 1	0.8716	0.7333	0.1383	290.576	258.032				0	tech. replicate 1	0.8228	0.6896	0.1332	314.64	279.4				0	tech. replicate 1	0.8772	0.7436	0.1336	229.417	203.722				0	tech. replicate 1	0.9115	0.7835	0.128	326	289.488
		tech. replicate 2	0.8733	0.7447	0.1286	268.886	238.771	246.429				tech. replicate 2	0.8908	0.7492	0.1416	301.965	268.145	263.088				tech. replicate 2	0.8465	0.717	0.1295	300.968	267.259	273.33				tech. replicate 2	0.8751	0.741	0.1341	230.992	205.121	204.421				tech. replicate 2	0.9044	0.7811	0.1233	310.333	275.576	282.532
	30	tech. replicate 1	0.871	0.6021	0.2689	806.658	806.658				30	tech. replicate 1	0.855	0.5729	0.2821	786.834	786.834				30	tech. replicate 1	0.8398	0.5397	0.3001	931.356	931.356				30	tech. replicate 1	0.8645	0.5879	0.2766	680.056	680.056				30	tech. replicate 1	0.9031	0.6415	0.2616	771.333	771.333
		tech. replicate 2	0.8757	0.6022	0.2735	824.29	824.29	815.474	569.045			tech. replicate 2	0.8623	0.5868	0.2755	764.057	764.057	775.445	512.357			tech. replicate 2	0.8377	0.5397	0.298	923.596	923.596	927.476	654.146			tech. replicate 2	0.89	0.6161	0.2739	671.548	671.548	675.802	471.38			tech. replicate 2	0.8443	0.5646	0.2797	831.667	831.667	801.5	518.968
		1mM OHA										1mM OHA										1mM OHA										1mM OHA										1mM OHA
	0	tech. replicate 1	0.8851	0.7535	0.1316	280.385	248.982				0	tech. replicate 1	0.8755	0.7317	0.1438	309.557	274.887				0	tech. replicate 1	0.8353	0.6973	0.138	332.376	295.15				0	tech. replicate 1	0.8861	0.7489	0.1372	240.761	213.796				0	tech. replicate 1	0.864	0.7328	0.1312	336.667	298.96
		tech. replicate 2	0.8984	0.769	0.1294	271.953	241.494	245.238				tech. replicate 2	0.8642	0.7255	0.1387	291.957	259.258	267.072				tech. replicate 2	0.8586	0.7222	0.1364	326.464	289.9	292.525				tech. replicate 2	0.8719	0.7345	0.1374	241.392	214.356	214.076				tech. replicate 2	0.8844	0.7485	0.1359	352.333	312.872	305.916
	30	tech. replicate 1	0.8947	0.6498	0.2449	714.666	714.666				30	tech. replicate 1	0.8662	0.6234	0.2428	651.208	651.208				30	tech. replicate 1	0.8544	0.5887	0.2657	804.243	804.243				30	tech. replicate 1	0.8724	0.6251	0.2473	587.722	587.722				30	tech. replicate 1	0.8815	0.6658	0.2157	618.333	618.333
		tech. replicate 2	0.8862	0.639	0.2472	723.482	723.482	719.074	473.836			tech. replicate 2	0.8363	0.5902	0.2461	662.597	662.597	656.903	389.831			tech. replicate 2	0.8609	0.5924	0.2685	814.59	814.59	809.416	516.891			tech. replicate 2	0.8617	0.6132	0.2485	591.504	591.504	589.613	375.537			tech. replicate 2	0.8724	0.6333	0.2391	696.333	696.333	657.333	351.417
	2-octenoHA: Experiment 1										2-octenoHA: Experiment 2										2-octenoHA: Experiment 3
		Abs before E	Abs after E	ΔAbs	Mean Abs							Abs before E	Abs after E	ΔAbs	Mean Abs							Abs before E	Abs after E	ΔAbs	Mean Abs
	H2O										H2O										H2O
	tech. replicate 1	0.8789	0.818	0.0609							tech. replicate 1	0.8878	0.8239	0.0639							tech. replicate 1	0.8368	0.7859	0.0509
	tech. replicate 2	0.9049	0.8489	0.056	0.05845						tech. replicate 2	0.9074	0.8631	0.0443	0.0541						tech. replicate 2	0.8622	0.817	0.0452	0.04805
	CAL										CAL										CAL
	tech. replicate 1	0.8878	0.7494	0.1384							tech. replicate 1	0.8821	0.7472	0.1349							tech. replicate 1	0.839	0.71	0.129
	tech. replicate 2	0.8906	0.754	0.1366	0.1375						tech. replicate 2	0.897	0.7481	0.1489	0.1419						tech. replicate 2	0.8552	0.7241	0.1311	0.13005
	Time (min)	Sample	Abs before E	Abs after E	ΔAbs	[Ammonia] (µmol/L)	[Ammonia] vol. corrected (µmol/L)	Mean of tech.replicates (µmol/L)	Δ[Ammonia] (µmol/L)		Time (min)	Sample	Abs before E	Abs after E	ΔAbs	[Ammonia] (µmol/L)	[Ammonia] vol. corrected (µmol/L)	Mean of tech.replicates (µmol/L)	Δ[Ammonia] (µmol/L)		Time (min)	Sample	Abs before E	Abs after E	ΔAbs	[Ammonia] (µmol/L)	[Ammonia] vol. corrected (µmol/L)	Mean of tech.replicates (µmol/L)	Δ[Ammonia] (µmol/L)
		Control (buffer, w/o urea)										Control (buffer, w/o urea)										Control (buffer, w/o urea)
	0	tech. replicate 1	0.8851	0.7514	0.1337	288.435	256.13				0	tech. replicate 1	0.8694	0.7446	0.1248	243.988	216.661				0	tech. replicate 1	0.8451	0.7082	0.1369	328.312	291.541
		tech. replicate 2	0.879	0.7493	0.1297	273.103	242.515	249.323				tech. replicate 2	0.8774	0.7459	0.1315	267.109	237.193	226.927				tech. replicate 2	0.8417	0.7123	0.1294	300.598	266.931	279.236
	30	tech. replicate 1	0.8823	0.7613	0.121	239.755	239.755				30	tech. replicate 1	0.8788	0.7541	0.1247	243.642	243.642				30	tech. replicate 1	0.8466	0.7202	0.1264	289.513	289.513
		tech. replicate 2	0.881	0.7631	0.1179	227.873	227.873	233.814	-15.5085			tech. replicate 2	0.8692	0.747	0.1222	235.015	235.015	239.329	12.4015			tech. replicate 2	0.8197	0.6965	0.1232	277.688	277.688	283.601	4.36462
		Control (buffer, w/ urea)										Control (buffer, w/ urea)										Control (buffer, w/ urea)
	0	tech. replicate 1	0.8782	0.7468	0.1314	279.619	248.301				0	tech. replicate 1	0.8696	0.7315	0.1381	289.886	257.419				0	tech. replicate 1	0.8435	0.7058	0.1377	331.268	294.166
		tech. replicate 2	0.8707	0.7442	0.1265	260.837	231.623	239.962				tech. replicate 2	0.8733	0.7435	0.1298	261.243	231.983	244.701				tech. replicate 2	0.8481	0.7099	0.1382	333.115	295.806	294.986
	30	tech. replicate 1	0.8636	0.6536	0.21	580.894	1161.79				30	tech. replicate 1	0.8492	0.6407	0.2085	532.838	1065.68				30	tech. replicate 1	0.8254	0.6067	0.2187	630.573	1261.15
		tech. replicate 2	0.86	0.6513	0.2087	575.911	1151.82	1156.8	916.843			tech. replicate 2	0.8423	0.6339	0.2084	532.493	1064.99	1065.33	820.63			tech. replicate 2	0.8256	0.5988	0.2268	660.503	1321.01	1291.08	996.09
		0.05 mM 2-octenoHA										0.05 mM 2-octenoHA										0.05 mM 2-octenoHA
	0	tech. replicate 1	0.8993	0.7683	0.131	278.085	246.94				0	tech. replicate 1	0.8682	0.7347	0.1335	274.011	243.322				0	tech. replicate 1	0.8589	0.7251	0.1338	316.857	281.369
		tech. replicate 2	0.8859	0.7716	0.1143	214.074	190.098	218.519				tech. replicate 2	0.8621	0.7291	0.133	272.286	241.79	242.556				tech. replicate 2	0.8714	0.732	0.1394	337.549	299.744	290.556
	30	tech. replicate 1	0.8852	0.6986	0.1866	491.201	982.403				30	tech. replicate 1	0.8601	0.6648	0.1953	487.285	974.569				30	tech. replicate 1	0.8328	0.6452	0.1876	515.654	1031.31
		tech. replicate 2	0.8891	0.7002	0.1889	500.017	1000.03	991.218	772.7			tech. replicate 2	0.8339	0.6451	0.1888	464.853	929.706	952.138	709.582			tech. replicate 2	0.8425	0.6635	0.179	483.876	967.752	999.53	708.974
		0.25 mM 2-octenoHA										0.25 mM 2-octenoHA										0.25 mM 2-octenoHA
	0	tech. replicate 1	0.8926	0.7608	0.1318	281.152	249.663				0	tech. replicate 1	0.8562	0.7293	0.1269	251.234	223.096				0	tech. replicate 1	0.8628	0.722	0.1408	342.723	304.338
		tech. replicate 2	0.8951	0.7626	0.1325	283.835	252.045	250.854				tech. replicate 2	0.8699	0.7378	0.1321	269.18	239.032	231.064				tech. replicate 2	0.868	0.7233	0.1447	357.133	317.135	310.736
	30	tech. replicate 1	0.8952	0.5989	0.2963	911.683	911.683				30	tech. replicate 1	0.8519	0.5747	0.2772	769.924	769.924				30	tech. replicate 1	0.8493	0.5819	0.2674	810.525	810.525
		tech. replicate 2	0.889	0.5904	0.2986	920.499	920.499	916.091	665.237			tech. replicate 2	0.8513	0.5721	0.2792	776.826	776.826	773.375	542.311			tech. replicate 2	0.8453	0.5829	0.2624	792.05	792.05	801.287	490.551
		0.5 mM 2-octenoHA										0.5 mM 2-octenoHA										0.5 mM 2-octenoHA
	0	tech. replicate 1	0.8876	0.7568	0.1308	277.319	246.259				0	tech. replicate 1	0.867	0.7393	0.1277	253.995	225.548				0	tech. replicate 1	0.8595	0.7196	0.1399	339.397	301.384
		tech. replicate 2	0.909	0.7661	0.1429	323.698	287.444	266.852				tech. replicate 2	0.8703	0.7392	0.1311	265.729	235.967	230.758				tech. replicate 2	0.8447	0.7097	0.135	321.291	285.306	293.345
	30	tech. replicate 1	0.8939	0.6366	0.2573	762.195	762.195				30	tech. replicate 1	0.8539	0.6088	0.2451	659.146	659.146				30	tech. replicate 1	0.8473	0.6289	0.2184	629.464	629.464
		tech. replicate 2	0.8961	0.6342	0.2619	779.827	779.827	771.011	504.16			tech. replicate 2	0.8645	0.6178	0.2467	664.667	664.667	661.907	431.149			tech. replicate 2	0.8491	0.6282	0.2209	638.702	638.702	634.083	340.738
						-224.04
		1mM 2-octenoHA				-224.04						1mM 2-octenoHA										1mM 2-octenoHA
	0	tech. replicate 1	0.8891	0.7608	0.1283	267.736	237.75				0	tech. replicate 1	0.8582	0.7282	0.13	261.933	232.596				0	tech. replicate 1	0.8593	0.7199	0.1394	337.549	299.744
		tech. replicate 2	0.9042	0.7689	0.1353	294.568	261.576	249.663				tech. replicate 2	0.8643	0.7353	0.129	258.482	229.532	231.064				tech. replicate 2	0.8638	0.7245	0.1393	337.18	299.416	299.58
	30	tech. replicate 1	0.8955	0.6662	0.2293	654.871	654.871				30	tech. replicate 1	0.8453	0.6268	0.2185	567.349	567.349				30	tech. replicate 1	0.8619	0.6666	0.1953	544.107	544.107
		tech. replicate 2	0.8947	0.6666	0.2281	650.271	650.271	652.571	402.908			tech. replicate 2	0.863	0.6426	0.2204	573.905	573.905	570.627	339.563			tech. replicate 2	0.8586	0.663	0.1956	545.215	545.215	544.661	245.081
	2-octynoHA: Experiment 1										2-octynoHA: Experiment 2										2-octynoHA: Experiment 3
		Abs before E	Abs after E	ΔAbs	Mean Abs							Abs before E	Abs after E	ΔAbs	Mean Abs							Abs before E	Abs after E	ΔAbs	Mean Abs
	H2O										H2O										H2O
	tech. replicate 1	0.876	0.8063	0.0697							tech. replicate 1	0.8814	0.7951	0.0863							tech. replicate 1	0.8739	0.8041	0.0698
	tech. replicate 2	0.8966	0.8349	0.0617	0.0657						tech. replicate 2	0.8979	0.8249	0.073	0.07965						tech. replicate 2	0.8911	0.8319	0.0592	0.0645
	CAL										CAL										CAL
	tech. replicate 1	0.8665	0.7198	0.1467							tech. replicate 1	0.8767	0.7086	0.1681							tech. replicate 1	0.8862	0.7353	0.1509
	tech. replicate 2	0.8833	0.7359	0.1474	0.14705						tech. replicate 2	0.9001	0.7297	0.1704	0.16925						tech. replicate 2	0.8798	0.7372	0.1426	0.14675
	Time (min)	Sample	Abs before E	Abs after E	ΔAbs	[Ammonia] (µmol/L)	[Ammonia] vol. corrected (µmol/L)	Mean of tech.replicates (µmol/L)	Δ[Ammonia] (µmol/L)		Time (min)	Sample	Abs before E	Abs after E	ΔAbs	[Ammonia] (µmol/L)	[Ammonia] vol. corrected (µmol/L)	Mean of tech.replicates (µmol/L)	Δ[Ammonia] (µmol/L)		Time (min)	Sample	Abs before E	Abs after E	ΔAbs	[Ammonia] (µmol/L)	[Ammonia] vol. corrected (µmol/L)	Mean of tech.replicates (µmol/L)	Δ[Ammonia] (µmol/L)
		Control (buffer, w/o urea)										Control (buffer, w/o urea)										Control (buffer, w/o urea)
	0	tech. replicate 1	0.8785	0.7452	0.1333	251.786	223.586				0	tech. replicate 1	0.8792	0.7331	0.1461	224.714	199.546				0	tech. replicate 1	0.8763	0.7498	0.1265	228.401	202.82
		tech. replicate 2	0.867	0.7403	0.1267	227.203	201.757	212.671				tech. replicate 2	0.8635	0.7183	0.1452	221.67	196.843	198.194				tech. replicate 2	0.8648	0.7365	0.1283	235.032	208.708	205.764
	30	tech. replicate 1	0.8779	0.7565	0.1214	207.463	207.463				30	tech. replicate 1	0.8898	0.7505	0.1393	201.718	201.718				30	tech. replicate 1	0.8823	0.7568	0.1255	224.717	224.717
		tech. replicate 2	0.8751	0.7576	0.1175	192.937	192.937	200.2	-12.4716			tech. replicate 2	0.8869	0.7528	0.1341	184.133	184.133	192.926	-5.26867			tech. replicate 2	0.8693	0.7517	0.1176	195.615	195.615	210.166	4.40176
		Control (buffer, w/ urea)										Control (buffer, w/ urea)										Control (buffer, w/ urea)
	0	tech. replicate 1	0.8739	0.738	0.1359	261.47	232.186				0	tech. replicate 1	0.8775	0.7441	0.1334	181.766	161.408				0	tech. replicate 1	0.8766	0.7516	0.125	222.875	197.913
		tech. replicate 2	0.8719	0.7438	0.1281	232.418	206.387	219.286				tech. replicate 2	0.854	0.7261	0.1279	163.167	144.892	153.15				tech. replicate 2	0.8715	0.7401	0.1314	246.452	218.85	208.381
	30	tech. replicate 1	0.8519	0.6066	0.2453	668.946	1337.89				30	tech. replicate 1	0.8612	0.626	0.2352	526.023	1052.05				30	tech. replicate 1	0.8593	0.6252	0.2341	624.788	1249.58
		tech. replicate 2	0.8797	0.6364	0.2433	661.497	1322.99	1330.44	1111.16			tech. replicate 2	0.8595	0.632	0.2275	499.984	999.968	1026.01	872.857			tech. replicate 2	0.8613	0.6239	0.2374	636.945	1273.89	1261.73	1053.35
		0.05 mM 2-octynoHA										0.05 mM 2-octynoHA										0.05 mM 2-octynoHA
	0	tech. replicate 1	0.8739	0.7448	0.1291	236.143	209.695				0	tech. replicate 1	0.8724	0.7402	0.1322	177.708	157.805				0	tech. replicate 1	0.8671	0.7355	0.1316	247.189	219.504
		tech. replicate 2	0.8781	0.7498	0.1283	233.163	207.048	208.372				tech. replicate 2	0.8766	0.7454	0.1312	174.327	154.802	156.303				tech. replicate 2	0.8766	0.7324	0.1442	293.606	260.722	240.113
	30	tech. replicate 1	0.8731	0.7248	0.1483	307.656	615.311				30	tech. replicate 1	0.8603	0.7299	0.1304	171.621	343.242				30	tech. replicate 1	0.8447	0.7235	0.1212	208.876	417.753
		tech. replicate 2	0.8731	0.7329	0.1402	277.486	554.972	585.142	376.77			tech. replicate 2	0.8638	0.7353	0.1285	165.196	330.392	336.817	180.514			tech. replicate 2	0.8445	0.7137	0.1308	244.242	488.484	453.118	213.005
		0.25 mM 2-octynoHA										0.25 mM 2-octynoHA										0.25 mM 2-octynoHA
	0	tech. replicate 1	0.8516	0.713	0.1386	271.527	241.116				0	tech. replicate 1	0.878	0.7376	0.1404	205.438	182.429				0	tech. replicate 1	0.8721	0.7185	0.1536	328.235	291.472
		tech. replicate 2	0.8756	0.7458	0.1298	238.75	212.01	226.563				tech. replicate 2	0.877	0.7421	0.1349	186.839	165.913	174.171				tech. replicate 2	0.8777	0.7187	0.159	348.128	309.137	300.305
	30	tech. replicate 1	0.8529	0.6726	0.1803	426.845	426.845				30	tech. replicate 1	0.8759	0.6883	0.1876	365.054	365.054				30	tech. replicate 1	0.8446	0.6583	0.1863	448.698	448.698
		tech. replicate 2	0.8839	0.7056	0.1783	419.395	419.395	423.12	196.557			tech. replicate 2	0.8502	0.6659	0.1843	353.895	353.895	359.474	185.303			tech. replicate 2	0.871	0.676	0.195	480.748	480.748	464.723	164.418
		0.5 mM 2-octynoHA										0.5 mM 2-octynoHA										0.5 mM 2-octynoHA
	0	tech. replicate 1	0.8887	0.7536	0.1351	258.49	229.54				0	tech. replicate 1	0.8758	0.7439	0.1319	176.694	156.904				0	tech. replicate 1	0.8753	0.7233	0.152	322.34	286.238
		tech. replicate 2	0.8774	0.7369	0.1405	278.604	247.4	238.47				tech. replicate 2	0.8787	0.7465	0.1322	177.708	157.805	157.354				tech. replicate 2	0.8713	0.7245	0.1468	303.184	269.227	277.733
	30	tech. replicate 1	0.8728	0.7087	0.1641	366.505	366.505				30	tech. replicate 1	0.8785	0.7043	0.1742	319.739	319.739				30	tech. replicate 1	0.8766	0.691	0.1856	446.119	446.119
		tech. replicate 2	0.8823	0.7167	0.1656	372.092	372.092	369.299	130.829			tech. replicate 2	0.8692	0.702	0.1672	296.067	296.067	307.903	150.549			tech. replicate 2	0.8743	0.6922	0.1821	433.226	433.226	439.672	161.939
		1mM 2-octynoHA										1mM 2-octynoHA										1mM 2-octynoHA
	0	tech. replicate 1	0.8596	0.7172	0.1424	285.68	253.684				0	tech. replicate 1	0.8563	0.7255	0.1308	172.974	153.601				0	tech. replicate 1	0.8853	0.7627	0.1226	214.034	190.062
		tech. replicate 2	0.8613	0.7285	0.1328	249.924	221.932	237.808				tech. replicate 2	0.88	0.7454	0.1346	185.824	165.012	159.306				tech. replicate 2	0.889	0.7687	0.1203	205.561	182.538	186.3
	30	tech. replicate 1	0.8666	0.7118	0.1548	331.866	331.866				30	tech. replicate 1	0.8462	0.6847	0.1615	276.792	276.792				30	tech. replicate 1	0.8943	0.754	0.1403	279.239	279.239
		tech. replicate 2	0.8741	0.7131	0.161	354.959	354.959	343.412	105.604			tech. replicate 2	0.8747	0.7133	0.1614	276.454	276.454	276.623	117.317			tech. replicate 2	0.8992	0.7553	0.1439	292.501	292.501	285.87	99.5698
	3-octenoHA: Experiment 1										3-octenoHA: Experiment 2										3-octenoHA: Experiment 3										3-octenoHA: Experiment 4										3-octenoHA: Experiment 5
		Abs before E	Abs after E	ΔAbs	Mean Abs							Abs before E	Abs after E	ΔAbs	Mean Abs							Abs before E	Abs after E	ΔAbs	Mean Abs							Abs before E	Abs after E	ΔAbs	Mean Abs							Abs before E	Abs after E	ΔAbs	Mean Abs
	H2O										H2O										H2O										H2O										H2O
	tech. replicate 1	0.876	0.8063	0.0697							tech. replicate 1	0.8814	0.7951	0.0863							tech. replicate 1	0.8739	0.8041	0.0698							tech. replicate 1	0.898	0.8407	0.0573							tech. replicate 1	0.8722	0.84	0.0322
	tech. replicate 2	0.8966	0.8349	0.0617	0.0657						tech. replicate 2	0.8979	0.8249	0.073	0.07965						tech. replicate 2	0.8911	0.8319	0.0592	0.0645						tech. replicate 2	0.9236	0.8593	0.0643	0.0608						tech. replicate 2	0.8888	0.8606	0.0282	0.0302
	CAL										CAL										CAL										CAL										CAL
	tech. replicate 1	0.8665	0.7198	0.1467							tech. replicate 1	0.8767	0.7086	0.1681							tech. replicate 1	0.8862	0.7353	0.1509							tech. replicate 1	0.9267	0.7732	0.1535							tech. replicate 1	0.892	0.7723	0.1197
	tech. replicate 2	0.8833	0.7359	0.1474	0.14705						tech. replicate 2	0.9001	0.7297	0.1704	0.16925						tech. replicate 2	0.8798	0.7372	0.1426	0.14675						tech. replicate 2	0.9338	0.7734	0.1604	0.15695						tech. replicate 2	0.8868	0.7643	0.1225	0.1211
	Time (min)	Sample	Abs before E	Abs after E	ΔAbs	[Ammonia] (µmol/L)	[Ammonia] vol. corrected (µmol/L)	Mean of tech.replicates (µmol/L)	Δ[Ammonia] (µmol/L)		Time (min)	Sample	Abs before E	Abs after E	ΔAbs	[Ammonia] (µmol/L)	[Ammonia] vol. corrected (µmol/L)	Mean of tech.replicates (µmol/L)	Δ[Ammonia] (µmol/L)		Time (min)	Sample	Abs before E	Abs after E	ΔAbs	[Ammonia] (µmol/L)	[Ammonia] vol. corrected (µmol/L)	Mean of tech.replicates (µmol/L)	Δ[Ammonia] (µmol/L)		Time (min)	Sample	Abs before E	Abs after E	ΔAbs	[Ammonia] (µmol/L)	[Ammonia] vol. corrected (µmol/L)	Mean of tech.replicates (µmol/L)	Δ[Ammonia] (µmol/L)		Time (min)	Sample	Abs before E	Abs after E	ΔAbs	[Ammonia] (µmol/L)	[Ammonia] vol. corrected (µmol/L)	Mean of tech.replicates (µmol/L)	Δ[Ammonia] (µmol/L)
		Control (buffer, w/o urea)										Control (buffer, w/o urea)										Control (buffer, w/o urea)										Control (buffer, w/o urea)										Control (buffer, w/o urea)
	0	tech. replicate 1	0.8785	0.7452	0.1333	251.786	223.586				0	tech. replicate 1	0.8792	0.7331	0.1461	224.714	199.546				0	tech. replicate 1	0.8763	0.7498	0.1265	228.401	202.82				0	tech. replicate 1	0.9025	0.7684	0.1341	230.992	205.121				0	tech. replicate 1	0.9118	0.7841	0.1277	325	288.6
		tech. replicate 2	0.867	0.7403	0.1267	227.203	201.757	212.671				tech. replicate 2	0.8635	0.7183	0.1452	221.67	196.843	198.194				tech. replicate 2	0.8648	0.7365	0.1283	235.032	208.708	205.764				tech. replicate 2	0.9078	0.7805	0.1273	209.563	186.092	195.607				tech. replicate 2	0.9294	0.79	0.1394	364	323.232	305.916
	30	tech. replicate 1	0.8779	0.7565	0.1214	207.463	207.463				30	tech. replicate 1	0.8898	0.7505	0.1393	201.718	201.718				30	tech. replicate 1	0.8823	0.7568	0.1255	224.717	224.717				30	tech. replicate 1	0.8961	0.782	0.1141	167.966	167.966				30	tech. replicate 1	0.9082	0.7866	0.1216	304.667	304.667
		tech. replicate 2	0.8751	0.7576	0.1175	192.937	192.937	200.2	-12.4716			tech. replicate 2	0.8869	0.7528	0.1341	184.133	184.133	192.926	-5.26867			tech. replicate 2	0.8693	0.7517	0.1176	195.615	195.615	210.166	4.40176			tech. replicate 2	0.8984	0.7734	0.125	202.315	202.315	185.14	-10.4662			tech. replicate 2	0.9098	0.7908	0.119	296	296	300.333	-5.58265
		Control (buffer, w/ urea)										Control (buffer, w/ urea)										Control (buffer, w/ urea)										Control (buffer, w/ urea)										Control (buffer, w/ urea)
	0	tech. replicate 1	0.8739	0.738	0.1359	261.47	232.186				0	tech. replicate 1	0.8775	0.7441	0.1334	181.766	161.408				0	tech. replicate 1	0.8766	0.7516	0.125	222.875	197.913				0	tech. replicate 1	0.893	0.748	0.145	265.342	235.623				0	tech. replicate 1	0.8786	0.7505	0.1281	326.333	289.784
		tech. replicate 2	0.8719	0.7438	0.1281	232.418	206.387	219.286				tech. replicate 2	0.854	0.7261	0.1279	163.167	144.892	153.15				tech. replicate 2	0.8715	0.7401	0.1314	246.452	218.85	208.381				tech. replicate 2	0.9018	0.7665	0.1353	234.774	208.479	222.051				tech. replicate 2	0.9093	0.7739	0.1354	350.667	311.392	300.588
	30	tech. replicate 1	0.8519	0.6066	0.2453	668.946	1337.89				30	tech. replicate 1	0.8612	0.626	0.2352	526.023	1052.05				30	tech. replicate 1	0.8593	0.6252	0.2341	624.788	1249.58				30	tech. replicate 1	0.8953	0.664	0.2313	537.301	1074.6				30	tech. replicate 1	0.9011	0.6599	0.2412	703.333	1406.67
		tech. replicate 2	0.8797	0.6364	0.2433	661.497	1322.99	1330.44	1111.16			tech. replicate 2	0.8595	0.632	0.2275	499.984	999.968	1026.01	872.857			tech. replicate 2	0.8613	0.6239	0.2374	636.945	1273.89	1261.73	1053.35			tech. replicate 2	0.8905	0.6626	0.2279	526.587	1053.17	1063.89	841.837			tech. replicate 2	0.8885	0.6454	0.2431	709.667	1419.33	1413	1112.41
		0.05 mM 3-octenoHA										0.05 mM 3-octenoHA										0.05 mM 3-octenoHA										0.05 mM 3-octenoHA										0.05 mM 3-octenoHA
	0	tech. replicate 1	0.8726	0.7444	0.1282	232.79	206.718				0	tech. replicate 1	0.8726	0.7428	0.1298	169.592	150.598				0	tech. replicate 1	0.894	0.7712	0.1228	214.771	190.716				0	tech. replicate 1	0.8797	0.7473	0.1324	225.635	200.364				0	tech. replicate 1	0.8974	0.7722	0.1252	316.667	281.2
		tech. replicate 2	0.8736	0.7389	0.1347	257.001	228.216	217.467				tech. replicate 2	0.8719	0.7431	0.1288	166.211	147.595	149.096				tech. replicate 2	0.8806	0.7499	0.1307	243.874	216.56	203.638				tech. replicate 2	0.8752	0.7419	0.1333	228.471	202.882	201.623				tech. replicate 2	0.8762	0.746	0.1302	333.333	296	288.6
	30	tech. replicate 1	0.8672	0.6717	0.1955	483.459	966.918				30	tech. replicate 1	0.864	0.6807	0.1833	350.513	701.026				30	tech. replicate 1	0.8719	0.6815	0.1904	463.802	927.604				30	tech. replicate 1	0.8628	0.6811	0.1817	380.995	761.991				30	tech. replicate 1	0.8756	0.5049	0.3707	1135	1135
		tech. replicate 2	0.8634	0.6715	0.1919	470.05	940.1	953.509	736.042			tech. replicate 2	0.8409	0.6612	0.1797	338.339	676.678	688.852	539.755			tech. replicate 2	0.8809	0.6989	0.182	432.857	865.715	896.659	693.021			tech. replicate 2	0.879	0.696	0.183	385.092	770.184	766.087	564.464			tech. replicate 2	0.8859	0.5002	0.3857	1185	1185	1160	871.4
		0.25 mM 3-octenoHA										0.25 mM 3-octenoHA										0.25 mM 3-octenoHA										0.25 mM 3-octenoHA										0.25 mM 3-octenoHA
	0	tech. replicate 1	0.8294	0.6834	0.146	299.089	265.591				0	tech. replicate 1	0.8387	0.7116	0.1271	160.461	142.49				0	tech. replicate 1	0.8567	0.7313	0.1254	224.349	199.222				0	tech. replicate 1	0.851	0.7125	0.1385	244.858	217.434				0	tech. replicate 1	0.8621	0.7348	0.1273	323.667	287.416
		tech. replicate 2	0.8664	0.729	0.1374	267.057	237.147	251.369				tech. replicate 2	0.8676	0.7333	0.1343	184.81	164.111	153.3				tech. replicate 2	0.8972	0.7718	0.1254	224.349	199.222	199.222				tech. replicate 2	0.8841	0.7367	0.1474	272.905	242.34	229.887				tech. replicate 2	0.8866	0.7557	0.1309	335.667	298.072	292.744
	30	tech. replicate 1	0.8607	0.6088	0.2519	693.529	693.529				30	tech. replicate 1	0.8559	0.6035	0.2524	584.188	584.188				30	tech. replicate 1	0.8762	0.6337	0.2425	655.733	655.733				30	tech. replicate 1	0.8615	0.7238	0.1377	242.337	484.674				30	tech. replicate 1	0.8887	0.618	0.2707	801.667	801.667
		tech. replicate 2	0.8592	0.6115	0.2477	677.885	677.885	685.707	434.338			tech. replicate 2	0.861	0.6096	0.2514	580.807	580.807	582.497	429.197			tech. replicate 2	0.8775	0.6339	0.2436	659.785	659.785	657.759	458.537			tech. replicate 2	0.8619	0.7175	0.1444	263.451	526.902	505.788	275.901			tech. replicate 2	0.8818	0.6009	0.2809	835.667	835.667	818.667	525.923
		0.5 mM 3-octenoHA										0.5 mM 3-octenoHA										0.5 mM 3-octenoHA										0.5 mM 3-octenoHA										0.5 mM 3-octenoHA
	0	tech. replicate 1	0.863	0.7147	0.1483	307.656	273.198				0	tech. replicate 1	0.8651	0.7389	0.1262	157.418	139.787				0	tech. replicate 1	0.8681	0.7406	0.1275	232.085	206.092				0	tech. replicate 1	0.8789	0.7423	0.1366	238.871	212.117				0	tech. replicate 1	0.8904	0.7616	0.1288	328.667	291.856
		tech. replicate 2	0.87	0.7368	0.1332	251.414	223.255	248.227				tech. replicate 2	0.8535	0.7218	0.1317	176.017	156.303	148.045				tech. replicate 2	0.897	0.7598	0.1372	267.819	237.823	221.957				tech. replicate 2	0.8801	0.7399	0.1402	250.215	222.191	217.154				tech. replicate 2	0.8879	0.7578	0.1301	333	295.704	293.78
	30	tech. replicate 1	0.8677	0.6515	0.2162	560.559	560.559				30	tech. replicate 1	0.8556	0.6284	0.2272	498.969	498.969				30	tech. replicate 1	0.8818	0.6769	0.2049	517.218	517.218				30	tech. replicate 1	0.8723	0.6488	0.2235	512.721	512.721				30	tech. replicate 1	0.8788	0.6457	0.2331	676.333	676.333
		tech. replicate 2	0.8622	0.6512	0.211	541.191	541.191	550.875	302.648			tech. replicate 2	0.8657	0.6359	0.2298	507.762	507.762	503.366	355.32			tech. replicate 2	0.8908	0.6877	0.2031	510.587	510.587	513.903	291.945			tech. replicate 2	0.8704	0.6478	0.2226	509.885	509.885	511.303	294.149			tech. replicate 2	0.887	0.6389	0.2481	726.334	726.334	701.333	407.554
		1mM 3-octenoHA										1mM 3-octenoHA										1mM 3-octenoHA										1mM 3-octenoHA										1mM 3-octenoHA
	0	tech. replicate 1	0.8668	0.7117	0.1551	332.983	295.689				0	tech. replicate 1	0.8676	0.7394	0.1282	164.181	145.793				0	tech. replicate 1	0.9012	0.7695	0.1317	247.557	219.831				0	tech. replicate 1	0.8492	0.7108	0.1384	244.543	217.154				0	tech. replicate 1	0.8836	0.7565	0.1271	323	286.824
		tech. replicate 2	0.8546	0.7231	0.1315	245.082	217.633	256.661				tech. replicate 2	0.8566	0.7284	0.1282	164.181	145.793	145.793				tech. replicate 2	0.9004	0.7697	0.1307	243.874	216.56	218.195				tech. replicate 2	0.8649	0.7334	0.1315	222.799	197.845	207.5				tech. replicate 2	0.8894	0.7621	0.1273	323.667	287.416	287.12
	30	tech. replicate 1	0.8695	0.6797	0.1898	462.228	462.228				30	tech. replicate 1	0.846	0.6398	0.2062	427.954	427.954				30	tech. replicate 1	0.8901	0.7077	0.1824	434.331	434.331				30	tech. replicate 1	0.8664	0.6736	0.1928	415.975	415.975				30	tech. replicate 1	0.8872	0.6819	0.2053	583.667	583.667
		tech. replicate 2	0.8793	0.6902	0.1891	459.621	459.621	460.925	204.264			tech. replicate 2	0.8408	0.6317	0.2091	437.761	437.761	432.857	287.064			tech. replicate 2	0.8917	0.7069	0.1848	443.172	443.172	438.751	220.556			tech. replicate 2	0.8707	0.6784	0.1923	414.399	414.399	415.187	207.688			tech. replicate 2	0.8807	0.6688	0.2119	605.667	605.667	594.667	307.547
	3-octynoHA: Experiment 1										3-octynoHA: Experiment 2										3-octynoHA: Experiment 3
		Abs before E	Abs after E	ΔAbs	Mean Abs							Abs before E	Abs after E	ΔAbs	Mean Abs							Abs before E	Abs after E	ΔAbs	Mean Abs
	H2O										H2O										H2O
	tech. replicate 1	0.8663	0.8064	0.0599							tech. replicate 1	0.8762	0.8183	0.0579							tech. replicate 1	0.8748	0.8168	0.058
	tech. replicate 2	0.8969	0.8378	0.0591	0.0595						tech. replicate 2	0.9028	0.8456	0.0572	0.05755						tech. replicate 2	0.9029	0.8442	0.0587	0.05835
	CAL										CAL										CAL
	tech. replicate 1	0.8993	0.7495	0.1498							tech. replicate 1	0.8955	0.7483	0.1472							tech. replicate 1	0.8814	0.7408	0.1406
	tech. replicate 2	0.9021	0.7543	0.1478	0.1488						tech. replicate 2	0.8913	0.7479	0.1434	0.1453						tech. replicate 2	0.8963	0.748	0.1483	0.14445
	Time (min)	Sample	Abs before E	Abs after E	ΔAbs	[Ammonia] (µmol/L)	[Ammonia] vol. corrected (µmol/L)	Mean of tech.replicates (µmol/L)	Δ[Ammonia] (µmol/L)		Time (min)	Sample	Abs before E	Abs after E	ΔAbs	[Ammonia] (µmol/L)	[Ammonia] vol. corrected (µmol/L)	Mean of tech.replicates (µmol/L)	Δ[Ammonia] (µmol/L)		Time (min)	Sample	Abs before E	Abs after E	ΔAbs	[Ammonia] (µmol/L)	[Ammonia] vol. corrected (µmol/L)	Mean of tech.replicates (µmol/L)	Δ[Ammonia] (µmol/L)
		Control (buffer, w/o urea)										Control (buffer, w/o urea)										Control (buffer, w/o urea)
	0	tech. replicate 1	0.8792	0.7524	0.1268	228.353	202.777				0	tech. replicate 1	0.8772	0.7557	0.1215	220.819	196.087				0	tech. replicate 1	0.8845	0.7571	0.1274	242.998	215.783
		tech. replicate 2	0.8854	0.7549	0.1305	240.907	213.925	208.351				tech. replicate 2	0.8824	0.7586	0.1238	228.761	203.139	199.613				tech. replicate 2	0.8952	0.7566	0.1386	282.413	250.783	233.283
	30	tech. replicate 1	0.8722	0.7603	0.1119	177.796	177.796				30	tech. replicate 1	0.8789	0.7651	0.1138	194.231	194.231				30	tech. replicate 1	0.8854	0.7644	0.121	220.476	220.476
		tech. replicate 2	0.8662	0.7587	0.1075	162.867	162.867	170.331	-38.0199			tech. replicate 2	0.8786	0.7564	0.1222	223.236	223.236	208.733	9.12005			tech. replicate 2	0.8845	0.7528	0.1317	258.131	258.131	239.303	6.02059
		Control (buffer, w/ urea)										Control (buffer, w/ urea)										Control (buffer, w/ urea)
	0	tech. replicate 1	0.8783	0.74	0.1383	267.373	237.427				0	tech. replicate 1	0.8695	0.7433	0.1262	237.048	210.498				0	tech. replicate 1	0.8843	0.7471	0.1372	277.486	246.408
		tech. replicate 2	0.8831	0.7451	0.138	266.355	236.523	236.975				tech. replicate 2	0.8699	0.7408	0.1291	247.061	219.391	214.944				tech. replicate 2	0.8743	0.7354	0.1389	283.469	251.72	249.064
	30	tech. replicate 1	0.8602	0.6255	0.2347	594.463	1188.93				30	tech. replicate 1	0.8641	0.5942	0.2699	733.243	1466.49				30	tech. replicate 1	0.8643	0.6452	0.2191	565.706	1131.41
		tech. replicate 2	0.8654	0.6222	0.2432	623.304	1246.61	1217.77	980.793			tech. replicate 2	0.8692	0.6517	0.2175	552.306	1104.61	1285.55	1070.6			tech. replicate 2	0.8684	0.6405	0.2279	596.674	1193.35	1162.38	913.316
		0.05 mM 3-octynoHA										0.05 mM 3-octynoHA										0.05 mM 3-octynoHA
	0	tech. replicate 1	0.8646	0.7409	0.1237	217.834	193.437				0	tech. replicate 1	0.8698	0.7454	0.1244	230.832	204.979				0	tech. replicate 1	0.8695	0.7379	0.1316	257.779	228.907
		tech. replicate 2	0.8746	0.7495	0.1251	222.585	197.655	195.546				tech. replicate 2	0.8699	0.7251	0.1448	301.274	267.531	236.255				tech. replicate 2	0.8767	0.7399	0.1368	276.078	245.158	237.033
	30	tech. replicate 1	0.8514	0.6417	0.2097	509.637	1019.27				30	tech. replicate 1	0.8617	0.6413	0.2204	562.32	1124.64				30	tech. replicate 1	0.8542	0.649	0.2052	516.789	1033.58
		tech. replicate 2	0.8671	0.6493	0.2178	537.121	1074.24	1046.76	851.212			tech. replicate 2	0.8657	0.6526	0.2131	537.113	1074.23	1099.43	863.178			tech. replicate 2	0.8567	0.649	0.2077	525.587	1051.17	1042.38	805.344
		0.25 mM 3-octynoHA										0.25 mM 3-octynoHA										0.25 mM 3-octynoHA
	0	tech. replicate 1	0.8848	0.7522	0.1326	248.032	220.253				0	tech. replicate 1	0.8611	0.7463	0.1148	197.684	175.543				0	tech. replicate 1	0.8522	0.7226	0.1296	250.74	222.658
		tech. replicate 2	0.8663	0.7409	0.1254	223.602	198.559	209.406				tech. replicate 2	0.8575	0.7369	0.1206	217.711	193.328	184.435				tech. replicate 2	0.8801	0.7498	0.1303	253.204	224.845	223.751
	30	tech. replicate 1	0.8561	0.6788	0.1773	399.702	799.404				30	tech. replicate 1	0.8538	0.6942	0.1596	352.378	704.756				30	tech. replicate 1	0.865	0.693	0.172	399.953	799.906
		tech. replicate 2	0.8637	0.6854	0.1783	403.095	806.19	802.797	593.391			tech. replicate 2	0.8513	0.6899	0.1614	358.593	717.186	710.971	526.536			tech. replicate 2	0.8636	0.6968	0.1668	381.653	763.307	781.607	557.855
		0.5 mM 3-octynoHA										0.5 mM 3-octynoHA										0.5 mM 3-octynoHA
	0	tech. replicate 1	0.8675	0.7398	0.1277	231.407	205.489				0	tech. replicate 1	0.854	0.7388	0.1152	199.065	176.77				0	tech. replicate 1	0.8687	0.7325	0.1362	273.967	243.283
		tech. replicate 2	0.8705	0.7402	0.1303	240.229	213.323	209.406				tech. replicate 2	0.8555	0.7398	0.1157	200.791	178.303	177.536				tech. replicate 2	0.8689	0.7327	0.1362	273.967	243.283	243.283
	30	tech. replicate 1	0.8567	0.5578	0.2989	812.298	812.298				30	tech. replicate 1	0.8405	0.5589	0.2816	773.643	773.643				30	tech. replicate 1	0.8587	0.5574	0.3013	854.981	854.981
		tech. replicate 2	0.8589	0.5586	0.3003	817.048	817.048	814.673	605.267			tech. replicate 2	0.8497	0.5612	0.2885	797.468	797.468	785.556	608.019			tech. replicate 2	0.8372	0.5379	0.2993	847.943	847.943	851.462	608.179
		1mM 3-octynoHA										1mM 3-octynoHA										1mM 3-octynoHA
	0	tech. replicate 1	0.8721	0.7429	0.1292	236.496	210.008				0	tech. replicate 1	0.8558	0.7422	0.1136	193.54	171.864				0	tech. replicate 1	0.8666	0.7191	0.1475	313.733	278.595
		tech. replicate 2	0.8702	0.7398	0.1304	240.568	213.624	211.816				tech. replicate 2	0.861	0.7415	0.1195	213.913	189.955	180.909				tech. replicate 2	0.8623	0.7258	0.1365	275.023	244.22	261.408
	30	tech. replicate 1	0.8577	0.597	0.2607	682.683	682.683				30	tech. replicate 1	0.8525	0.6037	0.2488	660.385	660.385				30	tech. replicate 1	0.8549	0.5795	0.2754	763.835	763.835
		tech. replicate 2	0.8602	0.5983	0.2619	686.755	686.755	684.719	472.902			tech. replicate 2	0.853	0.6046	0.2484	659.003	659.003	659.694	478.785			tech. replicate 2	0.8584	0.583	0.2754	763.835	763.835	763.835	502.427
	7-ctynoHA: Experiment 1										7-octynoHA: Experiment 2										7-octynoHA: Experiment 3
		Abs before E	Abs after E	ΔAbs	Mean Abs							Abs before E	Abs after E	ΔAbs	Mean Abs							Abs before E	Abs after E	ΔAbs	Mean Abs
	H2O										H2O										H2O
	tech. replicate 1	0.902	0.8307	0.0713							tech. replicate 1	0.8727	0.8163	0.0564							tech. replicate 1	0.8606	0.8013	0.0593
	tech. replicate 2	0.9294	0.8715	0.0579	0.0646						tech. replicate 2	0.8976	0.8444	0.0532	0.0548						tech. replicate 2	0.9038	0.8346	0.0692	0.06425
	CAL										CAL										CAL
	tech. replicate 1	0.9264	0.7771	0.1493							tech. replicate 1	0.8869	0.7579	0.129							tech. replicate 1	0.8936	0.7444	0.1492
	tech. replicate 2	0.9245	0.7797	0.1448	0.14705						tech. replicate 2	0.8843	0.7401	0.1442	0.1366						tech. replicate 2	0.8909	0.7412	0.1497	0.14945
	Time (min)	Sample	Abs before E	Abs after E	ΔAbs	[Ammonia] (µmol/L)	[Ammonia] vol. corrected (µmol/L)	Mean of tech.replicates (µmol/L)	Δ[Ammonia] (µmol/L)		Time (min)	Sample	Abs before E	Abs after E	ΔAbs	[Ammonia] (µmol/L)	[Ammonia] vol. corrected (µmol/L)	Mean of tech.replicates (µmol/L)	Δ[Ammonia] (µmol/L)		Time (min)	Sample	Abs before E	Abs after E	ΔAbs	[Ammonia] (µmol/L)	[Ammonia] vol. corrected (µmol/L)	Mean of tech.replicates (µmol/L)	Δ[Ammonia] (µmol/L)
		Control (buffer, w/o urea)										Control (buffer, w/o urea)										Control (buffer, w/o urea)
	0	tech. replicate 1	0.9107	0.7739	0.1368	265.332	235.615				0	tech. replicate 1	0.8708	0.7416	0.1292	275.589	244.723				0	tech. replicate 1	0.8643	0.7426	0.1217	204.312	181.429
		tech. replicate 2	0.9136	0.7735	0.1401	277.459	246.384	240.999				tech. replicate 2	0.877	0.7431	0.1339	292.999	260.183	252.453				tech. replicate 2	0.8741	0.7506	0.1235	210.713	187.113	184.271
	30	tech. replicate 1	0.8843	0.7649	0.1194	201.387	201.387				30	tech. replicate 1	0.8778	0.7587	0.1191	238.177	238.177				30	tech. replicate 1	0.8789	0.7545	0.1244	213.914	213.914
		tech. replicate 2	0.8831	0.7541	0.129	236.667	236.667	219.027	-21.9721			tech. replicate 2	0.8697	0.7427	0.127	267.44	267.44	252.809	0.355567			tech. replicate 2	0.8722	0.751	0.1212	202.534	202.534	208.224	23.9527
		Control (buffer, w/ urea)										Control (buffer, w/ urea)										Control (buffer, w/ urea)
	0	tech. replicate 1	0.8523	0.7123	0.14	277.092	246.057				0	tech. replicate 1	0.8806	0.7436	0.137	304.482	270.38				0	tech. replicate 1	0.8805	0.7372	0.1433	281.128	249.642
		tech. replicate 2	0.8735	0.7315	0.142	284.441	252.584	249.321				tech. replicate 2	0.8751	0.7399	0.1352	297.814	264.459	267.419				tech. replicate 2	0.8647	0.7344	0.1303	234.896	208.588	229.115
	30	tech. replicate 1	0.8573	0.6253	0.232	615.187	1230.37				30	tech. replicate 1	0.8657	0.644	0.2217	618.224	1236.45				30	tech. replicate 1	0.8592	0.6105	0.2487	655.967	1311.93
		tech. replicate 2	0.8472	0.6325	0.2147	551.611	1103.22	1166.8	917.478			tech. replicate 2	0.8489	0.6411	0.2078	566.736	1133.47	1184.96	917.541			tech. replicate 2	0.8502	0.6142	0.236	610.801	1221.6	1266.77	1037.65
		0.05 mM 7-octynoHA										0.05 mM 7-octynoHA										0.05 mM 7-octynoHA
	0	tech. replicate 1	0.8556	0.7113	0.1443	292.894	260.09				0	tech. replicate 1	0.8828	0.7478	0.135	297.073	263.801				0	tech. replicate 1	0.8703	0.7358	0.1345	249.833	221.851
		tech. replicate 2	0.8607	0.7227	0.138	269.742	239.531	249.81				tech. replicate 2	0.8696	0.747	0.1226	251.142	223.014	243.408				tech. replicate 2	0.8673	0.7277	0.1396	267.97	237.957	229.904
	30	tech. replicate 1	0.8197	0.5962	0.2235	583.95	1167.9				30	tech. replicate 1	0.8566	0.6431	0.2135	587.85	1175.7				30	tech. replicate 1	0.8716	0.6245	0.2471	650.276	1300.55
		tech. replicate 2	0.8391	0.6168	0.2223	579.54	1159.08	1163.49	913.681			tech. replicate 2	0.8499	0.6301	0.2198	611.186	1222.37	1199.04	955.628			tech. replicate 2	0.8677	0.6335	0.2342	604.4	1208.8	1254.68	1024.77
		0.25 mM 7-octynoHA										0.25 mM 7-octynoHA										0.25 mM 7-octynoHA
	0	tech. replicate 1	0.8907	0.7393	0.1514	318.986	283.26				0	tech. replicate 1	0.8805	0.7461	0.1344	294.851	261.828				0	tech. replicate 1	0.8938	0.7718	0.122	205.379	182.376
		tech. replicate 2	0.8921	0.752	0.1401	277.459	246.384	264.822				tech. replicate 2	0.8797	0.7422	0.1375	306.334	272.024	266.926				tech. replicate 2	0.8905	0.7654	0.1251	216.403	192.166	187.271
	30	tech. replicate 1	0.8468	0.4686	0.3782	1152.47	1152.47				30	tech. replicate 1	0.8567	0.6588	0.1979	530.065	1060.13				30	tech. replicate 1	0.8824	0.6738	0.2086	513.357	1026.71
		tech. replicate 2	0.8665	0.4793	0.3872	1185.54	1185.54	1169	904.182			tech. replicate 2	0.8623	0.6588	0.2035	550.808	1101.62	1080.87	813.947			tech. replicate 2	0.8708	0.6714	0.1994	480.639	961.278	993.997	806.725
		0.5 mM 7-octynoHA										0.5 mM 7-octynoHA										0.5 mM 7-octynoHA
	0	tech. replicate 1	0.8672	0.7202	0.147	302.816	268.901				0	tech. replicate 1	0.8726	0.7361	0.1365	302.63	268.735				0	tech. replicate 1	0.8756	0.7439	0.1317	239.875	213.009
		tech. replicate 2	0.8865	0.7495	0.137	266.067	236.267	252.584				tech. replicate 2	0.8825	0.7468	0.1357	299.666	266.104	267.419				tech. replicate 2	0.8937	0.7533	0.1404	270.815	240.484	226.746
	30	tech. replicate 1	0.8744	0.5474	0.327	964.308	964.308				30	tech. replicate 1	0.8614	0.5125	0.3489	1089.39	1089.39				30	tech. replicate 1	0.8693	0.5105	0.3588	1047.52	1047.52
		tech. replicate 2	0.8829	0.5501	0.3328	985.623	985.623	974.966	722.382			tech. replicate 2	0.8627	0.5149	0.3478	1085.32	1085.32	1087.36	819.936			tech. replicate 2	0.8971	0.537	0.3601	1052.14	1052.14	1049.83	823.085
		1mM 7-octynoHA										1mM 7-octynoHA										1mM 7-octynoHA
	0	tech. replicate 1	0.8835	0.7332	0.1503	314.944	279.67				0	tech. replicate 1	0.8733	0.7401	0.1332	290.406	257.88				0	tech. replicate 1	0.8808	0.7538	0.127	223.16	198.166
		tech. replicate 2	0.8963	0.7529	0.1434	289.586	257.153	268.411				tech. replicate 2	0.876	0.7432	0.1328	288.924	256.565	257.223				tech. replicate 2	0.8988	0.7697	0.1291	230.629	204.798	201.482
	30	tech. replicate 1	0.8833	0.5997	0.2836	804.815	804.815				30	tech. replicate 1	0.8669	0.5712	0.2957	892.332	892.332				30	tech. replicate 1	0.8869	0.577	0.3099	873.614	873.614
		tech. replicate 2	0.8761	0.5895	0.2866	815.84	815.84	810.328	541.916			tech. replicate 2	0.9024	0.5983	0.3041	923.447	923.447	907.889	650.666			tech. replicate 2	0.8724	0.5614	0.311	877.526	877.526	875.57	674.088

## Sheet: Fig.2c
	Fig.2c
	Plotted values
	[Inhibitor], (mM)	T50 (2-octynoHA)				T50 (OHA)				T50 (AHA)
	0	18.6732	17.4909	15.8068	13.2226	17.6053	14.864	17.5294	11.4469	15.622	15.5247	15.6995
	0.001	21.5495	19.6186	17.4135	17.362	17.6569	16.2383	18.359	14.6399
	0.01	25.6545	21.8777	20.3676	19.2597	16.4096	16.7629	18.8094	14.0863
	0.05	46.8966	42.8904	39.7432	38.4295	17.3408	17.6067	19.4384	15.2509	17.3295	17.6302	17.8163
	0.1	70.2603	63.9718	63.377	59.1549	18.2586	19.2398	20.8081	15.0101	18.1808	17.8656	19.1724
	0.25	109.034	102.67	97.84	95.9389	21.365	24.0433	25.6734	17.3426
	0.5					43.7611	71.8636	44.9947	34.1	23.8357	26.6952	30.6631
	1									45.9658	53.3994	58.2985
	Calculations of T50 for each inhibitor from the data plotted in Supplementary Fig. 2
	Control (0 mM 2-octynoHA): Experiment 1			Control (0 mM 2-octynoHA): Experiment 2			Control (0 mM 2-octynoHA): Experiment 3			Control (0 mM 2-octynoHA): Experiment 4			Control (0 mM OHA): Experiment 1			Control (0 mM OHA): Experiment 2			Control (0 mM OHA): Experiment 3			Control (0 mM OHA): Experiment 4			Control (0 mM AHA): Experiment 1			Control (0 mM AHA): Experiment 2			Control (0 mM AHA): Experiment 3
	Amax	0.859733		Amax	0.863767		Amax	0.832867		Amax	0.819467		Amax	0.8588		Amax	0.852033		Amax	0.815		Amax	0.852733		Amax	0.824833		Amax	0.943967		Amax	0.818433
	Amin	0.135667		Amin	0.1373		Amin	0.144733		Amin	0.1447		Amin	0.134367		Amin	0.137167		Amin	0.132167		Amin	0.140967		Amin	0.139633		Amin	0.146667		Amin	0.134233
	A1/2	0.4977		A1/2	0.500533		A1/2	0.4888		A1/2	0.482083		A1/2	0.496583		A1/2	0.4946		A1/2	0.473583		A1/2	0.49685		A1/2	0.482233		A1/2	0.545317		A1/2	0.476333
	Liner regression at the proximity of Y1/2			Liner regression at the proximity of Y1/2			Liner regression at the proximity of Y1/2			Liner regression at the proximity of Y1/2			Liner regression at the proximity of Y1/2			Liner regression at the proximity of Y1/2			Liner regression at the proximity of Y1/2			Liner regression at the proximity of Y1/2			Liner regression at the proximity of Y1/2			Liner regression at the proximity of Y1/2			Liner regression at the proximity of Y1/2
	Time (min)	A		Time (min)	A		Time (min)	A		Time (min)	A		Time (min)	A		Time (min)	A		Time (min)	A		Time (min)	A		Time (min)	A		Time (min)	A		Time (min)	A
	18	0.480633		17	0.488333		15	0.4655		13	0.472167		17	0.4774		14	0.4636		17	0.458		11	0.472333		15	0.463733		15	0.5285		15	0.454133
	19	0.506033		18	0.512		16	0.495033		14	0.516567		18	0.508067		15	0.498867		18	0.486267		12	0.527967		16	0.494367		16	0.561533		16	0.486667
	Equation	y = 0.0254x + 0.0234		Equation	y = 0.0237x + 0.086		Equation	y = 0.0295x + 0.0225		Equation	y = 0.0444x - 0.105		Equation	y = 0.0307x - 0.0439		Equation	y = 0.0353x - 0.0301		Equation	y = 0.0283x - 0.0225		Equation	y = 0.0556x - 0.1396		Equation	y = 0.0306x + 0.0042		Equation	y = 0.033x + 0.033		Equation	y = 0.0325x - 0.0339
	T50	18.6732		T50	17.4909		T50	15.8068		T50	13.2226		T50	17.6053		T50	14.864		T50	17.5294		T50	11.4469		T50	15.622		T1/2	15.5247		T50	15.6995
	0.001 mM 2-octynoHA: Experiment 1			0.001 mM 2-octynoHA: Experiment 2			0.001 mM 2-octynoHA: Experiment 3			0.001 mM 2-octynoHA: Experiment 4			0.001 mM OHA: Experiment 1			0.001 mM OHA: Experiment 2			0.001 mM OHA: Experiment 3			0.001 mM OHA: Experiment 4			0.05 mM AHA: Experiment 1			0.05 mM AHA: Experiment 2			0.05 mM AHA: Experiment 3
	Amax			Amax			Amax			Amax			Amax			Amax			Amax			Amax			Amax			Amax			Amax
	Amin			Amin			Amin			Amin			Amin			Amin			Amin			Amin			Amin			Amin			Amin
	A1/2	0.4977		A1/2	0.500533		A1/2	0.4888		A1/2	0.482083		A1/2	0.496583		A1/2	0.4946		A1/2	0.473583		A1/2	0.49685		A1/2	0.482233		A1/2	0.545317		A1/2	0.476333
	Liner regression at the proximity of Y1/2			Liner regression at the proximity of Y1/2			Liner regression at the proximity of Y1/2			Liner regression at the proximity of Y1/2			Liner regression at the proximity of Y1/2			Liner regression at the proximity of Y1/2			Liner regression at the proximity of Y1/2			Liner regression at the proximity of Y1/2			Liner regression at the proximity of Y1/2			Liner regression at the proximity of Y1/2			Liner regression at the proximity of Y1/2
	Time (min)	A		Time (min)	A		Time (min)	A		Time (min)	A		Time (min)	A		Time (min)	A		Time (min)	A		Time (min)	A		Time (min)	A		Time (min)	A		Time (min)	A
	21	0.4877		19	0.488733		17	0.4784		17	0.4705		17	0.477033		16	0.488033		18	0.4659		14	0.4754		17	0.4742		17	0.526633		17	0.4556
	22	0.5059		20	0.508867		18	0.505033		18	0.5025		18	0.5059		17	0.515733		19	0.4873		15	0.509733		18	0.500433		18	0.556333		18	0.481
	Equation	y = 0.0182x + 0.1055		Equation	y = 0.0201x + 0.1062		Equation	y = 0.0266x + 0.0256		Equation	y = 0.032x - 0.0735		Equation	y = 0.0289x - 0.0137		Equation	y = 0.0277x + 0.0448		Equation	y = 0.0214x + 0.0807		Equation	y = 0.0343x - 0.0053		Equation	y = 0.0262x + 0.0282		Equation	y = 0.0297x + 0.0217		Equation	y = 0.0254x + 0.0238
	T50	21.5495		T50	19.6186		T50	17.4135		T50	17.362		T50	17.6569		T50	16.2383		T50	18.359		T50	14.6399		T50	17.3295		T50	17.6302		T50	17.8163
	0.01 mM 2-octynoHA: Experiment 1			0.01 mM 2-octynoHA: Experiment 2			0.01 mM 2-octynoHA: Experiment 3			0.01 mM 2-octynoHA: Experiment 4			0.01 mM OHA: Experiment 1			0.01 mM OHA: Experiment 2			0.01 mM OHA: Experiment 3			0.01 mM OHA: Experiment 4			0.1 mM AHA: Experiment 1			0.1 mM AHA: Experiment 2			0.1 mM AHA: Experiment 3
	Amax			Amax			Amax			Amax			Amax			Amax			Amax			Amax			Amax			Amax			Amax
	Amin			Amin			Amin			Amin			Amin			Amin			Amin			Amin			Amin			Amin			Amin
	A1/2	0.4977		A1/2	0.500533		A1/2	0.4888		A1/2	0.482083		A1/2	0.496583		A1/2	0.4946		A1/2	0.473583		A1/2	0.49685		A1/2	0.482233		A1/2	0.545317		A1/2	0.476333
	Liner regression at the proximity of Y1/2			Liner regression at the proximity of Y1/2			Liner regression at the proximity of Y1/2			Liner regression at the proximity of Y1/2			Liner regression at the proximity of Y1/2			Liner regression at the proximity of Y1/2			Liner regression at the proximity of Y1/2			Liner regression at the proximity of Y1/2			Liner regression at the proximity of Y1/2			Liner regression at the proximity of Y1/2			Liner regression at the proximity of Y1/2
	Time (min)	A		Time (min)	A		Time (min)	A		Time (min)	A		Time (min)	A		Time (min)	A		Time (min)	A		Time (min)	A		Time (min)	A		Time (min)	A		Time (min)	A
	25	0.487733		21	0.486433		20	0.4788		19	0.475167		16	0.485367		16	0.476367		18	0.456733		14	0.494367		18	0.478367		17	0.5222		19	0.472167
	26	0.504267		22	0.503367		21	0.504067		20	0.501667		17	0.512667		17	0.499533		19	0.478367		15	0.522767		19	0.499567		18	0.549633		20	0.492633
	Equation	y = 0.0165x + 0.0744		Equation	y = 0.0169x + 0.1308		Equation	y = 0.0253x - 0.0265		Equation	y = 0.0265x - 0.0283		Equation	y = 0.0273x + 0.0486		Equation	y = 0.0232x + 0.1057		Equation	y = 0.0216x + 0.0673		Equation	y = 0.0284x + 0.0968		Equation	y = 0.0212x + 0.0968		Equation	y = 0.0274x + 0.0558		Equation	y = 0.0205x + 0.0833
	T50	25.6545		T50	21.8777		T50	20.3676		T50	19.2597		T50	16.4096		T50	16.7629		T50	18.8094		T50	14.0863		T50	18.1808		T50	17.8656		T50	19.1724
	0.05 mM 2-octynoHA: Experiment 1			0.05 mM 2-octynoHA: Experiment 2			0.05 mM 2-octynoHA: Experiment 3			0.05 mM 2-octynoHA: Experiment 4			0.05 mM OHA: Experiment 1			0.05 mM OHA: Experiment 2			0.05 mM OHA: Experiment 3			0.05 mM OHA: Experiment 4			0.5 mM AHA: Experiment 1			0.5 mM AHA: Experiment 2			0.5 mM AHA: Experiment 3
	Amax			Amax			Amax			Amax			Amax			Amax			Amax			Amax			Amax			Amax			Amax
	Amin			Amin			Amin			Amin			Amin			Amin			Amin			Amin			Amin			Amin			Amin
	A1/2	0.4977		A1/2	0.500533		A1/2	0.4888		A1/2	0.482083		A1/2	0.496583		A1/2	0.4946		A1/2	0.473583		A1/2	0.49685		A1/2	0.482233		A1/2	0.545317		A1/2	0.476333
	Liner regression at the proximity of Y1/2			Liner regression at the proximity of Y1/2			Liner regression at the proximity of Y1/2			Liner regression at the proximity of Y1/2			Liner regression at the proximity of Y1/2			Liner regression at the proximity of Y1/2			Liner regression at the proximity of Y1/2			Liner regression at the proximity of Y1/2			Liner regression at the proximity of Y1/2			Liner regression at the proximity of Y1/2			Liner regression at the proximity of Y1/2
	Time (min)	A		Time (min)	A		Time (min)	A		Time (min)	A		Time (min)	A		Time (min)	A		Time (min)	A		Time (min)	A		Time (min)	A		Time (min)	A		Time (min)	A
	46	0.484667		42	0.487767		39	0.477767		38	0.476467		17	0.487667		17	0.480133		19	0.4635		15	0.490467		23	0.471467		26	0.537633		30	0.469067
	47	0.499167		43	0.502067		40	0.492567		39	0.489467		18	0.512233		18	0.504033		20	0.4865		16	0.5178		24	0.4853		27	0.548733		31	0.478433
	Equation	y = 0.0145x - 0.1823		Equation	y = 0.0143x - 0.1128		Equation	y = 0.0148x - 0.0994		Equation	y = 0.013x - 0.0175		Equation	y = 0.0246x + 0.07		Equation	y = 0.0239x + 0.0738		Equation	y = 0.023x + 0.0265		Equation	y = 0.0273x + 0.0805		Equation	y = 0.0138x + 0.1533		Equation	y = 0.0111x + 0.249		Equation	y = 0.0094x + 0.1881
	T50	46.8966		T50	42.8904		T50	39.7432		T50	38.4295		T50	17.3408		T50	17.6067		T50	19.4384		T50	15.2509		T50	23.8357		T50	26.6952		T50	30.6631
	0.1 mM 2-octynoHA: Experiment 1			0.1 mM 2-octynoHA: Experiment 2			0.1 mM 2-octynoHA: Experiment 3			0.1 mM 2-octynoHA: Experiment 4			0.1 mM OHA: Experiment 1			0.1 mM OHA: Experiment 2			0.1 mM OHA: Experiment 3			0.1 mM OHA: Experiment 4			1 mM AHA: Experiment 1			1 mM AHA: Experiment 2			1 mM AHA: Experiment 3
	Amax			Amax			Amax			Amax			Amax			Amax			Amax			Amax			Amax			Amax			Amax
	Amin			Amin			Amin			Amin			Amin			Amin			Amin			Amin			Amin			Amin			Amin
	A1/2	0.4977		A1/2	0.500533		A1/2	0.4888		A1/2	0.482083		A1/2	0.496583		A1/2	0.4946		A1/2	0.473583		A1/2	0.49685		A1/2	0.482233		A1/2	0.545317		A1/2	0.476333
	Liner regression at the proximity of Y1/2			Liner regression at the proximity of Y1/2			Liner regression at the proximity of Y1/2			Liner regression at the proximity of Y1/2			Liner regression at the proximity of Y1/2			Liner regression at the proximity of Y1/2			Liner regression at the proximity of Y1/2			Liner regression at the proximity of Y1/2			Liner regression at the proximity of Y1/2			Liner regression at the proximity of Y1/2			Liner regression at the proximity of Y1/2
	Time (min)	A		Time (min)	A		Time (min)	A		Time (min)	A		Time (min)	A		Time (min)	A		Time (min)	A		Time (min)	A		Time (min)	A		Time (min)	A		Time (min)	A
	70	0.493933		63	0.489967		63	0.4863		59	0.478133		18	0.490167		19	0.488067		20	0.456033		15	0.496533		45	0.474733		53	0.544933		58	0.475
	71	0.508533		64	0.503		64	0.498533		60	0.4909		19	0.5172		20	0.512633		21	0.478567		16	0.531233		46	0.482533		54	0.550267		59	0.479467
	Equation	y = 0.0146x - 0.5281		Equation	y = 0.013x - 0.3311		Equation	y = 0.0122x - 0.2844		Equation	y = 0.0128x - 0.2751		Equation	y = 0.027x + 0.0036		Equation	y = 0.0246x + 0.0213		Equation	y = 0.0225x + 0.0054		Equation	y = 0.0347x - 0.024		Equation	y = 0.0078x + 0.1237		Equation	y = 0.0053x + 0.2623		Equation	y = 0.0044666529x + 0.2159341375
	T50	70.2603		T50	63.9718		T50	63.377		T50	59.1549		T50	18.2586		T50	19.2398		T50	20.8081		T50	15.0101		T50	45.9658		T50	53.3994		T50	58.2985
	0.25 mM 2-octynoHA: Experiment 1			0.25 mM 2-octynoHA: Experiment 2			0.25 mM 2-octynoHA: Experiment 3			0.25 mM 2-octynoHA: Experiment 4			0.25 mM OHA: Experiment 1			0.25 mM OHA: Experiment 2			0.25 mM OHA: Experiment 3			0.25 mM OHA: Experiment 4
	Amax			Amax			Amax			Amax			Amax			Amax			Amax			Amax
	Amin			Amin			Amin			Amin			Amin			Amin			Amin			Amin
	A1/2	0.4977		A1/2	0.500533		A1/2	0.4888		A1/2	0.482083		A1/2	0.496583		A1/2	0.4946		A1/2	0.473583		A1/2	0.49685
	Liner regression at the proximity of Y1/2			Liner regression at the proximity of Y1/2			Liner regression at the proximity of Y1/2			Liner regression at the proximity of Y1/2			Liner regression at the proximity of Y1/2			Liner regression at the proximity of Y1/2			Liner regression at the proximity of Y1/2			Liner regression at the proximity of Y1/2
	Time (min)	A		Time (min)	A		Time (min)	A		Time (min)	A		Time (min)	A		Time (min)	A		Time (min)	A		Time (min)	A
	109	0.493633		102	0.492667		97	0.4797		95	0.4721		21	0.4907		24	0.494133		25	0.468567		17	0.4895
	110	0.5054		103	0.504367		98	0.490533		96	0.482733		22	0.504867		25	0.5049		26	0.475967		18	0.509167
	Equation	y = 0.0118x - 0.7889		Equation	y = 0.0117x - 0.7007		Equation	y = 0.0108333329x - 0.5711332957		Equation	y = 0.0106333395x - 0.5380672514		Equation	y = 0.0142x + 0.1932		Equation	y = 0.0107666751x + 0.2357331216		Equation	y = 0.0074x + 0.2836		Equation	y = 0.0197x + 0.1552
	T50	109.034		T50	102.67		T50	97.84		T50	95.9389		T50	21.365		T50	24.0433		T50	25.6734		T50	17.3426
													0.5 mM OHA: Experiment 1			0.5 mM OHA: Experiment 2			0.5 mM OHA: Experiment 3			0.5 mM OHA: Experiment 4
													Amax			Amax			Amax			Amax
													Amin			Amin			Amin			Amin
													A1/2	0.496583		A1/2	0.4946		A1/2	0.473583		A1/2	0.49685
													Liner regression at the proximity of Y1/2			Liner regression at the proximity of Y1/2			Liner regression at the proximity of Y1/2			Liner regression at the proximity of Y1/2
													Time (min)	A		Time (min)	A		Time (min)	A		Time (min)	A
													43	0.4957		71	0.492733		44	0.470467		34	0.4966
													44	0.498733		72	0.494933		45	0.4736		35	0.4991
													Equation	y = 0.003x + 0.3653		Equation	y = 0.0022x + 0.3365		Equation	y = 0.0031333466x + 0.3325994114		Equation	y = 0.0025x + 0.4116
													T50	43.7611		T50	71.8636		T50	44.9947		T50	34.1

## Sheet: Fig.2d
	Fig.2d
	Plotted values
		ΔT50
		Experiment 1	Experiment 2	Experiment 3	Experiment 4	Mean	SD
	2-octynoHA	51.587	46.4809	47.5703	45.9323	47.8926	2.55527
	OHA	0.653322	4.37582	3.2787	3.56315	2.96775	1.61146
	AHA	2.55882	2.34082	3.47287		2.79084	0.600631
	Calculations of ΔT50
	2-octynoHA
		Experiment 1	Experiment 2	Experiment 3	Experiment 4
	T50 at 0 mM	18.6732	17.4909	15.8068	13.2226
	T50 at 0.1 mM	70.2603	63.9718	63.377	59.1549
	ΔT50	51.587	46.4809	47.5703	45.9324
	OHA
		Experiment 1	Experiment 2	Experiment 3	Experiment 4
	T50 at 0 mM	17.6053	14.864	17.5294	11.4469
	T50 at 0.1 mM	18.2586	19.2398	20.8081	15.0101
	ΔT50	0.653322	4.37581	3.2787	3.56314
	AHA
		Experiment 1	Experiment 2	Experiment 3
	T50 at 0 mM	15.622	15.5247	15.6995
	T50 at 0.1 mM	18.1808	17.8656	19.1724
	ΔT50	2.55881	2.34082	3.47287

## Sheet: Fig.2e
	Fig.2e
	Plotted values
		[2-octynoHA] at pH 6.8 (mM)							[2-octynoHA] at pH 6.3 (mM)
	Time (h)	Experiment 1	Experiment 2	Experiment 3	Mean	SD		Time (h)	Experiment 1	Experiment 2	Experiment 3	Mean	SD
	0	0.475145	0.473774	0.533762	0.494227	0.0342453		0	0.544842	0.538625	0.513405	0.532291	0.0166483
	0.5	0.459324	0.410861	0.456979	0.442388	0.0273285		0.5	0.529733	0.514789	0.500134	0.514885	0.0147997
	2	0.240889	0.211592	0.223754	0.225412	0.014719		2	0.426582	0.419422	0.401575	0.41586	0.0128782
	4	0.172899	0.15651	0.169498	0.166303	0.00864902		4	0.374971	0.372579	0.358133	0.368561	0.00910982
	6	0.0786886	0.0714591	0.0802035	0.0767838	0.00467305		6	0.283625	0.281001	0.269318	0.277981	0.0076161
	8	0.0379311	0.0345084	0.0394591	0.0372995	0.00253502		8	0.215739	0.215193	0.186646	0.20586	0.0166413
	12	0.0116631	0.0146535	0.0120603	0.0127923	0.00162405		12	0.138354	0.134329	0.130042	0.134241	0.00415677
	Calibration curve equation for 2-octynoHA: Y = 22.91*X - 0.03946
		Area (mAU*min) at 210 nm					Back-calculated conc. (mM)					Bias (%)
	[2-octynoHA], (mM)	Experiment 1	Experiment 2	Experiment 3	Mean	SD	Experiment 1	Experiment 2	Experiment 3	Mean	SD	Experiment 1	Experiment 2	Experiment 3	Mean	SD
	0.0032	0.0573	0.0496	0.0482	0.0517	0.0049	0.00422403	0.00388788	0.00382676	0.00397956	0.000213916	32.0011	21.4963	19.5863	24.3612	6.68487
	0.016	0.285	0.3511	0.3029	0.313	0.0341879	0.0141646	0.0170503	0.014946	0.015387	0.00149252	-11.4714	6.56414	-6.58733	-3.83152	9.32823
	0.04	0.7657	0.8655	0.8071	0.812767	0.0501407	0.0351502	0.0395071	0.0369575	0.0372049	0.00218896	-12.1246	-1.23231	-7.60613	-6.98767	5.4724
	0.08	1.5855	1.8411	1.6744	1.70033	0.129758	0.0709396	0.0820982	0.0748207	0.0759528	0.00566478	-11.3255	2.62273	-6.47415	-5.05896	7.08097
	0.2	4.1943	4.6808	4.4619	4.44567	0.243656	0.18483	0.206069	0.196513	0.195804	0.0106371	-7.58487	3.03453	-1.74366	-2.098	5.31856
	0.4	8.5618	9.7194	9.2134	9.16487	0.580324	0.375499	0.426036	0.403946	0.401827	0.0253348	-6.12519	6.50895	0.986428	0.456732	6.3337
	1	21.7485	24.5987	23.4582	23.2685	1.43454	0.951182	1.07561	1.02582	1.01754	0.0626268	-4.88179	7.56114	2.58213	1.75383	6.26268
	2	43.0089	47.6612	46.065	45.5784	2.36402	1.87933	2.08244	2.01275	1.99151	0.103204	-6.03335	4.12177	0.637557	-0.424674	5.16022
	Measured area under the curve
		Area (mAU*min) at 210 nm for 2-octynoHA
		pH 6.8			pH 6.3
	Time (h)	Experiment 1	Experiment 2	Experiment 3	Experiment 1	Experiment 2	Experiment 3
	0	10.8443	10.8129	12.187	12.4408	12.2984	11.7207
	0.5	10.4819	9.3718	10.4282	12.0947	11.7524	11.4167
	2	5.4784	4.8073	5.0859	9.7319	9.5679	9.1591
	4	3.921	3.5456	3.8431	8.5497	8.4949	8.164
	6	1.763	1.5974	1.7977	6.4573	6.3972	6.1296
	8	0.8294	0.751	0.8644	4.9023	4.8898	4.2359
	12	0.2277	0.2962	0.2368	3.1297	3.0375	2.9393

## Sheet: Fig.3a
	Fig.3a
	Plotted values
		Normalized cell viability (% of negative control)
	[2-octynoHA] (mM)	Experiment 1	Experiment 2	Experiment 3	Experiment 4	Experiment 5	Experiment 6	Mean	SD
	0	100	100	100	100	100	100	100	0
	0.05	108.368	78.2531	105.505	107.64	106.662	105.559	101.998	11.6873
	0.5	112.333	92.834	110.541	103.517	106.473	91.7626	102.91	8.78503
	1	96.0357	88.8805	105.776	96.1268	104.785	94.0177	97.6038	6.511
	5	49.9019	44.1698	54.5706	41.578	47.091	44.7811	47.0154	4.64917
	10	8.81426	3.06111	6.86791	0.526708	5.22536	9.81129	5.71777	3.51896
		Normalized cell viability (% of negative control)
		Experiment 1	Experiment 2	Experiment 3	Experiment 4	Experiment 5	Experiment 6	Mean	SD
	10 mM H2O2	9.81253	-0.12249	0.159312	-7.97011	4.87608	3.98829	1.7906	6.00489
	Raw data
	Experiment 1								Experiment 2								Experiment 3								Experiment 4								Experiment 5								Experiment 6
		Abs (tech.replicate 1)	Abs (tech.replicate 2)	Abs (tech.replicate 3)	Mean Abs					Abs (tech.replicate 1)	Abs (tech.replicate 2)	Abs (tech.replicate 3)	Mean Abs					Abs (tech.replicate 1)	Abs (tech.replicate 2)	Abs (tech.replicate 3)	Mean Abs					Abs (tech.replicate 1)	Abs (tech.replicate 2)	Abs (tech.replicate 3)	Mean Abs					Abs (tech.replicate 1)	Abs (tech.replicate 2)	Abs (tech.replicate 3)	Mean Abs					Abs (tech.replicate 1)	Abs (tech.replicate 2)	Abs (tech.replicate 3)	Mean Abs
	Background (bg)	0.0828	0.0843	0.0873	0.0848				Background (bg)	0.0871	0.0866	0.0869	0.0868667				Background (bg)	0.1019	0.0954	0.106	0.1011				Background (bg)	0.1057	0.108	0.2376	0.150433				Background (bg)	0.0964	0.0876	0.0933	0.0924333				Background (bg)	0.0934	0.0968	0.0936	0.0946
	[2-octynoHA] (mM)	Abs (tech.replicate 1)	Abs (tech.replicate 2)	Abs (tech.replicate 3)	Mean Abs	Mean Abs - bg	Cell viability (%)		[2-octynoHA] (mM)	Abs (tech.replicate 1)	Abs (tech.replicate 2)	Abs (tech.replicate 3)	Mean Abs	Mean Abs - bg	Cell viability (%)		[2-octynoHA] (mM)	Abs (tech.replicate 1)	Abs (tech.replicate 2)	Abs (tech.replicate 3)	Mean Abs	Mean Abs - bg	Cell viability (%)		[2-octynoHA] (mM)	Abs (tech.replicate 1)	Abs (tech.replicate 2)	Abs (tech.replicate 3)	Mean Abs	Mean Abs - bg	Cell viability (%)		[2-octynoHA] (mM)	Abs (tech.replicate 1)	Abs (tech.replicate 2)	Abs (tech.replicate 3)	Mean Abs	Mean Abs - bg	Cell viability (%)		[2-octynoHA] (mM)	Abs (tech.replicate 1)	Abs (tech.replicate 2)	Abs (tech.replicate 3)	Mean Abs	Mean Abs - bg	Cell viability (%)
	0	0.5967	0.6874	0.6528	0.645633	0.560833	100		0	0.6167	0.6717	0.8212	0.7032	0.616333	100		0	0.6369	0.7714	0.7733	0.7272	0.6261	100		0	0.7879	0.8036	0.7394	0.776967	0.626533	100		0	0.4895	0.4431	0.4585	0.4637	0.371267	100		0	0.5249	0.4766	0.5594	0.5203	0.4257	100
	0.05	0.6369	0.7364	0.7044	0.692567	0.607767	108.368		0.05	0.7161	0.5327	0.4587	0.569167	0.4823	78.2531		0.05	0.8119	0.7331	0.74	0.761667	0.660567	105.505		0.05	0.8011	0.8862	0.7872	0.824833	0.6744	107.64		0.05	0.5138	0.4699	0.4816	0.488433	0.396	106.662		0.05	0.5428	0.5319	0.5572	0.543967	0.449367	105.559
	0.5	0.6595	0.7433	0.7416	0.7148	0.63	112.333		0.5	0.55	0.7031	0.724	0.659033	0.572167	92.834		0.5	0.7259	0.8374	0.8163	0.7932	0.6921	110.541		0.5	0.734	0.8406	0.8224	0.799	0.648567	103.517		0.5	0.4533	0.5077	0.5022	0.487733	0.3953	106.473		0.5	0.5369	0.4788	0.44	0.485233	0.390633	91.7626
	1	0.5907	0.6237	0.6558	0.6234	0.5386	96.0357		1	0.7183	0.5108	0.6749	0.634667	0.5478	88.8805		1	0.7395	0.7694	0.7812	0.763367	0.662267	105.777		1	0.7498	0.7458	0.7625	0.7527	0.602267	96.1268		1	0.4575	0.5068	0.4801	0.481467	0.389033	104.785		1	0.5273	0.4897	0.4675	0.494833	0.400233	94.0177
	5	0.3512	0.3617	0.3811	0.364667	0.279867	49.9019		5	0.3436	0.4493	0.2844	0.3591	0.272233	44.1698		5	0.4357	0.4788	0.4138	0.442767	0.341667	54.5706		5	0.4289	0.3787	0.4252	0.410933	0.2605	41.578		5	0.2758	0.2521	0.2739	0.267267	0.174833	47.091		5	0.2692	0.2764	0.3101	0.285233	0.190633	44.7811
	10	0.1208	0.1344	0.1475	0.134233	0.0494333	8.81426		10	0.1013	0.1101	0.1058	0.105733	0.0188667	3.06111		10	0.1194	0.16	0.1529	0.1441	0.043	6.86791		10	0.1229	0.1602	0.1781	0.153733	0.0033	0.526708		10	0.1018	0.1164	0.1173	0.111833	0.0194	5.22535		10	0.1635	0.1331	0.1125	0.136367	0.0417667	9.81129
	[OHA] (mM)	Abs (tech.replicate 1)	Abs (tech.replicate 2)	Abs (tech.replicate 3)	Mean Abs	Mean Abs - bg	Cell viability (%)		[OHA] (mM)	Abs (tech.replicate 1)	Abs (tech.replicate 2)	Abs (tech.replicate 3)	Mean Abs	Mean Abs - bg	Cell viability (%)		[OHA] (mM)	Abs (tech.replicate 1)	Abs (tech.replicate 2)	Abs (tech.replicate 3)	Mean Abs	Mean Abs - bg	Cell viability (%)		[OHA] (mM)	Abs (tech.replicate 1)	Abs (tech.replicate 2)	Abs (tech.replicate 3)	Mean Abs	Mean Abs - bg	Cell viability (%)		[OHA] (mM)	Abs (tech.replicate 1)	Abs (tech.replicate 2)	Abs (tech.replicate 3)	Mean Abs	Mean Abs - bg	Cell viability (%)		[OHA] (mM)	Abs (tech.replicate 1)	Abs (tech.replicate 2)	Abs (tech.replicate 3)	Mean Abs	Mean Abs - bg	Cell viability (%)
	0	0.6634	0.7821	0.7513	0.732267	0.647467	100		0	0.912	0.8624	0.7942	0.8562	0.769333	100		0	0.7571	0.7688	0.8057	0.7772	0.6761	100		0	0.9326	0.78	0.7493	0.820633	0.6702	100		0	0.421	0.4259	0.5013	0.4494	0.356967	100		0	0.4302	0.4093	0.507	0.448833	0.354233	100
	0.05	0.7569	0.7827	0.768	0.7692	0.6844	105.704		0.05	0.8113	0.8416	0.7293	0.794067	0.7072	91.9237		0.05	0.7405	0.71	0.7185	0.723	0.6219	91.9834		0.05	0.7622	0.7681	0.7888	0.773033	0.6226	92.8976		0.05	0.5047	0.4661	0.5739	0.5149	0.422467	118.349		0.05	0.5416	0.515	0.5042	0.520267	0.425667	120.166
	0.5	0.6632	0.6336	0.6736	0.6568	0.572	88.3443		0.5	0.7822	0.7276	0.7282	0.746	0.659133	85.6759		0.5	0.6554	0.6769	0.6626	0.664967	0.563867	83.3999		0.5	0.7054	0.6642	0.758	0.7092	0.558767	83.3731		0.5	0.4629	0.4358	0.4131	0.437267	0.344833	96.601		0.5	0.4089	0.408	0.502	0.439633	0.345033	97.4028
	1	0.608	0.559	0.6261	0.5977	0.5129	79.2164		1	0.637	0.5899	0.6661	0.631	0.544133	70.7279		1	0.6671	0.5908	0.5326	0.596833	0.495733	73.3225		1	0.7446	0.7468	0.6601	0.717167	0.566733	84.5618		1	0.4256	0.397	0.4363	0.419633	0.3272	91.6612		1	0.3745	0.4502	0.4728	0.4325	0.3379	95.3891
	5	0.2784	0.2148	0.3749	0.289367	0.204567	31.5949		5	0.3344	0.34	0.3599	0.344767	0.2579	33.5225		5	0.2177	0.2488	0.2904	0.2523	0.1512	22.3636		5	0.3822	0.2024	0.1669	0.2505	0.100067	14.9309		5	0.1827	0.1791	0.2177	0.193167	0.100733	28.2193		5	0.1368	0.1251	0.1432	0.135033	0.0404333	11.4143
	10	0.0943	0.091	0.109	0.0981	0.0133	2.05416		10	0.0798	0.0791	0.0775	0.0788	-0.00806667	-1.04853		10	0.0833	0.0865	0.0916	0.0871333	-0.0139667	-2.06577		10	0.0889	0.0983	0.0844	0.0905333	-0.0599	-8.93763		10	0.0802	0.0802	0.0796	0.08	-0.0124333	-3.48305		10	0.0804	0.0859	0.0828	0.0830333	-0.0115667	-3.26527
	[AHA] (mM)	Abs (tech.replicate 1)	Abs (tech.replicate 2)	Abs (tech.replicate 3)	Mean Abs	Mean Abs - bg	Cell viability (%)		[AHA] (mM)	Abs (tech.replicate 1)	Abs (tech.replicate 2)	Abs (tech.replicate 3)	Mean Abs	Mean Abs - bg	Cell viability (%)		[AHA] (mM)	Abs (tech.replicate 1)	Abs (tech.replicate 2)	Abs (tech.replicate 3)	Mean Abs	Mean Abs - bg	Cell viability (%)		[AHA] (mM)	Abs (tech.replicate 1)	Abs (tech.replicate 2)	Abs (tech.replicate 3)	Mean Abs	Mean Abs - bg	Cell viability (%)		[AHA] (mM)	Abs (tech.replicate 1)	Abs (tech.replicate 2)	Abs (tech.replicate 3)	Mean Abs	Mean Abs - bg	Cell viability (%)		[AHA] (mM)	Abs (tech.replicate 1)	Abs (tech.replicate 2)	Abs (tech.replicate 3)	Mean Abs	Mean Abs - bg	Cell viability (%)
	0	0.7425	0.729	0.7162	0.729233	0.644433	100		0	0.6056	0.7791	0.8417	0.742133	0.655267	100		0	0.7605	0.7657	0.8964	0.807533	0.706433	100		0	0.8408	0.8702	0.8726	0.8612	0.710767	100		0	0.4775	0.4993	0.4566	0.4778	0.385367	100		0	0.3694	0.5013	0.4883	0.453	0.3584	100
	0.05	0.724	0.7721	0.7969	0.764333	0.679533	105.447		0.05	0.9269	0.8863	0.7175	0.843567	0.7567	115.48		0.05	0.8534	0.8489	0.8304	0.844233	0.743133	105.195		0.05	0.7982	0.8551	0.7887	0.814	0.663567	93.3593		0.05	0.4822	0.4776	0.5095	0.489767	0.397333	103.105		0.05	0.5566	0.5264	0.5545	0.545833	0.451233	125.902
	0.5	0.74	0.7333	0.8161	0.763133	0.678333	105.26		0.5	0.7669	0.8651	0.8269	0.819633	0.732767	111.827		0.5	0.8498	0.8137	0.8233	0.828933	0.727833	103.029		0.5	0.7689	0.9296	0.872	0.856833	0.7064	99.3856		0.5	0.5305	0.5155	0.4785	0.508167	0.415733	107.88		0.5	0.5362	0.5741	0.5395	0.549933	0.455333	127.046
	1	0.705	0.6817	0.7069	0.697867	0.613067	95.1327		1	0.8537	0.9154	0.7965	0.8552	0.768333	117.255		1	0.8599	0.8828	0.8052	0.8493	0.7482	105.912		1	0.8889	0.8648	0.7956	0.849767	0.699333	98.3914		1	0.4497	0.4496	0.4686	0.455967	0.363533	94.3344		1	0.5846	0.5604	0.5774	0.574133	0.479533	133.798
	5	0.6396	0.6868	0.744	0.690133	0.605333	93.9327		5	0.7137	0.821	0.8838	0.806167	0.7193	109.772		5	0.8309	0.8148	0.8401	0.8286	0.7275	102.982		5	0.8826	0.9373	0.8423	0.8874	0.736967	103.686		5	0.4855	0.5367	0.5333	0.5185	0.426067	110.561		5	0.5001	0.5302	0.5224	0.517567	0.422967	118.015
	10	0.7006	0.7863	0.68	0.7223	0.6375	98.9241		10	0.7917	0.8537	0.6402	0.761867	0.675	103.011		10	0.9176	0.9214	0.8705	0.903167	0.802067	113.537		10	0.8934	0.9601	0.89	0.9145	0.764067	107.499		10	0.5244	0.502	0.5031	0.509833	0.4174	108.312		10	0.5417	0.4323	0.5024	0.492133	0.397533	110.919
		Abs (tech.replicate 1)	Abs (tech.replicate 2)	Abs (tech.replicate 3)	Mean Abs	Mean Abs - bg	Cell viability (%)			Abs (tech.replicate 1)	Abs (tech.replicate 2)	Abs (tech.replicate 3)	Mean Abs	Mean Abs - bg	Cell viability (%)			Abs (tech.replicate 1)	Abs (tech.replicate 2)	Abs (tech.replicate 3)	Mean Abs	Mean Abs - bg	Cell viability (%)			Abs (tech.replicate 1)	Abs (tech.replicate 2)	Abs (tech.replicate 3)	Mean Abs	Mean Abs - bg	Cell viability (%)			Abs (tech.replicate 1)	Abs (tech.replicate 2)	Abs (tech.replicate 3)	Mean Abs	Mean Abs - bg	Cell viability (%)			Abs (tech.replicate 1)	Abs (tech.replicate 2)	Abs (tech.replicate 3)	Mean Abs	Mean Abs - bg	Cell viability (%)
	10 mM H2O2	0.1532	0.1519	0.1311	0.1454	0.0606	9.81253		10 mM H2O2	0.085	0.0869	0.0862	0.0860333	-0.000833333	-0.122493		10 mM H2O2	0.1006	0.1037	0.1022	0.102167	0.00106667	0.159312		10 mM H2O2	0.0921	0.094	0.1052	0.0971	-0.0533333	-7.97011		10 mM H2O2	0.0933	0.1005	0.1378	0.110533	0.0181	4.87608		10 mM H2O2	0.0948	0.1412	0.0932	0.109733	0.0151333	3.98829

## Sheet: Fig.3b
	Fig.3b
	TA98 (-S9)										TA98 (+S9)
	[2-octynoHA] (mM)	Number of revertant colonies (replicate 1)	Number of revertant colonies (replicate 2)	Number of revertant colonies (replicate 3)	Mean	SD	Baseline	Fold increase over baseline	Binominal B-value		[2-octynoHA] (mM)	Number of revertant colonies (replicate 1)	Number of revertant colonies (replicate 2)	Number of revertant colonies (replicate 3)	Mean	SD	Baseline	Fold increase over baseline	Binominal B-value
	0	1	0	1	0.666667	0.57735	1.24402				0	2	0	0	0.666667	1.1547	1.82137
	0.01	2	3	0	1.66667	1.52753		1.33975	0.984187		0.01	0	0	0	0	0		0	0.133451
	0.05	0	1	0	0.333333	0.57735		0.267949	0.404113		0.05	0	1	2	1	1		0.549038	0.858393
	0.5	2	3	0	1.66667	1.52753		1.33975	0.984187		0.5	2	0	1	1	1		0.549038	0.858393
	1	0	0	0	0	0		0	0.133451		1	0	1	0	0.333333	0.57735		0.183013	0.404113
	5	0	0	0	0	0		0	0.133451		5	0	0	0	0	0		0	0.133451
	10	0	0	0	0	0		0	0.133451		10	0	0	0	0	0		0	0.133451
	PC	48	48	48	48	0		38.5847	1		PC	48	47	47	47.3333	0.57735		25.9878	1

## Sheet: Fig.3c
	Fig.3c
	TA100 (-S9)										TA100 (+S9)
	[2-octynoHA] (mM)	Number of revertant colonies (replicate 1)	Number of revertant colonies (replicate 2)	Number of revertant colonies (replicate 3)	Mean	SD	Baseline	Fold increase over baseline	Binominal B-value		[2-octynoHA] (mM)	Number of revertant colonies (replicate 1)	Number of revertant colonies (replicate 2)	Number of revertant colonies (replicate 3)	Mean	SD	Baseline	Fold increase over baseline	Binominal B-value
	0	6	3	5	4.66667	1.52753	6.19419				0	5	8	7	6.66667	1.52753	8.19419
	0.01	2	5	2	3	1.73205		0.484325	0.097609		0.01	8	12	8	9.33333	2.3094		1.13902	0.975691
	0.05	4	3	2	3	1		0.484325	0.097609		0.05	4	6	8	6	2		0.732226	0.368578
	0.5	0	2	2	1.33333	1.1547		0.215255	0.00122656		0.5	1	0	0	0.333333	0.57735		0.0406792	1.07846e-08
	1	0	0	0	0	0		0	4.01461e-07		1	0	0	0	0	0		0	4.45168e-10
	5	0	0	0	0	0		0	4.01461e-07		5	0	0	0	0	0		0	4.45168e-10
	10	0	0	0	0	0		0	4.01461e-07		10	0	0	0	0	0		0	4.45168e-10
	PC	47	48	46	47	1		7.58775	1		PC	48	48	48	48	0		5.85781	1

## Sheet: Fig.3d
	Fig.3d
	TA1535 (-S9)										TA1535 (+S9)
	[2-octynoHA] (mM)	Number of revertant colonies (replicate 1)	Number of revertant colonies (replicate 2)	Number of revertant colonies (replicate 3)	Mean	SD	Baseline	Fold increase over baseline	Binominal B-value		[2-octynoHA] (mM)	Number of revertant colonies (replicate 1)	Number of revertant colonies (replicate 2)	Number of revertant colonies (replicate 3)	Mean	SD	Baseline	Fold increase over baseline	Binominal B-value
	0	3	3	1	2.33333	1.1547	3.48803				0	2	1	2	1.66667	0.57735	2.24402
	0.01	1	0	2	1	1		0.286694	0.0766704		0.01	1	0	0	0.333333	0.57735		0.148543	0.0380988
	0.05	2	0	1	1	1		0.286694	0.0766704		0.05	1	4	1	2	1.73205		0.891259	0.764805
	0.5	2	3	0	1.66667	1.52753		0.477824	0.294337		0.5	0	2	0	0.666667	1.1547		0.297086	0.120231
	1	2	0	0	0.666667	1.1547		0.19113	0.0269504		1	1	1	2	1.33333	0.57735		0.594173	0.437387
	5	0	0	0	0	0		0	0.000764826		5	0	0	0	0	0		0	0.00616499
	10	0	0	0	0	0		0	0.000764826		10	0	0	0	0	0		0	0.00616499
	PC	48	48	48	48	0		13.7613	1		PC	44	43	47	44.6667	2.08167		19.9048	1

## Sheet: Fig.3e
	Fig.3e
	E.coli Combo (-S9)										E.coli Combo (+S9)
	[2-octynoHA] (mM)	Number of revertant colonies (replicate 1)	Number of revertant colonies (replicate 2)	Number of revertant colonies (replicate 3)	Mean	SD	Baseline	Fold increase over baseline	Binominal B-value		[2-octynoHA] (mM)	Number of revertant colonies (replicate 1)	Number of revertant colonies (replicate 2)	Number of revertant colonies (replicate 3)	Mean	SD	Baseline	Fold increase over baseline	Binominal B-value
	0	9	8	4	7	2.64575	9.64575				0	10	8	8	8.66667	1.1547	9.82137
	0.01	10	4	5	6.33333	3.21455		0.656593	0.370996		0.01	8	7	6	7	1		0.712732	0.164928
	0.05	8	3	10	7	3.60555		0.725708	0.557866		0.05	5	10	6	7	2.64575		0.712732	0.164928
	0.5	9	11	12	10.6667	1.52753		1.10584	0.994971		0.5	8	1	6	5	3.60555		0.509094	0.00826424
	1	7	3	8	6	2.64575		0.622036	0.283789		1	3	4	3	3.33333	0.57735		0.339396	0.000107286
	5	0	0	0	0	0		0	1.38719e-10		5	0	0	0	0	0		0	3.52217e-13
	10	0	0	0	0	0		0	1.38719e-10		10	0	0	0	0	0		0	3.52217e-13
	PC	32	37	37	35.3333	2.88675		3.6631	1		PC	30	33	31	31.3333	1.52753		3.19032	1

[truncated: 66 more sheets: Fig.3f, Fig.4a, Fig.4b, Fig.4c, Fig.4e, Fig.4g, Fig.5a, Fig.5b, Fig.5c, Fig.5d, Fig.5e, Fig.5f, Fig.5g, Fig.5h, Fig.5i, Supplementary Fig.2, Supplementary Fig.3a, Supplementary Fig.3b, Supplementary Fig.3c, Supplementary Fig.4a …]
